# Supplementary material for: Coral micro-fragmentation assays for optimizing active reef restoration efforts
Source: PeerJ. 2022 Jul 18;10:e13653. doi: 10.7717/peerj.13653 (PMC9302430; doi:10.7717/peerj.13653)
Supplement: Supplemental Information 3 — Pyramid assay net growth data by pyramid face for small (7 × 1 cm2 = 7 cm2) medium (3 × 3 cm2 =9 cm2) and large (1 × 9 cm2=9 cm2) fragments of Montipora capitata, and Porites compressa, outplanted from the in-situ and ex-situ nurseries with variable outplanting times (directly after fragmentation, after 4 months and after 8 months). [file peerj-10-13653-s003.csv]

id	pyramid	site	species	genotype	time	replicate	size	outplanting_date	experiment_length	exp_day_outplanted	days_on_reef	date_1	date_2	date_3	area_1	area_2	area_3	3D_area_3	alive_0	alive_1	alive_2	perc_survivorship_at_end
M1T1A_S_sml	AFRC-M1T1A	AFRC	MCAP	M1	T1	A	Small	2/6/2019	519	0	519	2/6/2019	10/25/2019	7/9/2020	7.514	0.329	0	NA	7	7	0	0
M1T1A_S_med	AFRC-M1T1A	AFRC	MCAP	M1	T1	A	Medium	2/6/2019	519	0	519	2/6/2019	10/25/2019	7/9/2020	15.472	15.912	21.491	NA	3	3	2	0.666666667
M1T1A_S_lrg	AFRC-M1T1A	AFRC	MCAP	M1	T1	A	Large	2/6/2019	519	0	519	2/6/2019	10/25/2019	7/9/2020	11.308	3.601	5.362	NA	1	1	1	1
M1T1B_S_sml	AFRC-M1T1B	AFRC	MCAP	M1	T1	B	Small	2/6/2019	519	0	519	2/6/2019	10/25/2019	7/9/2020	7.708	0.175	0	NA	7	7	0	0
M1T1B_S_med	AFRC-M1T1B	AFRC	MCAP	M1	T1	B	Medium	2/6/2019	519	0	519	2/6/2019	10/25/2019	7/9/2020	19.775	10.058	18.627	NA	3	3	3	1
M1T1B_S_lrg	AFRC-M1T1B	AFRC	MCAP	M1	T1	B	Large	2/6/2019	519	0	519	2/6/2019	10/25/2019	7/9/2020	12.64	0	13.784	NA	1	1	1	1
M1T1C_S_sml	AFRC-M1T1C	AFRC	MCAP	M1	T1	C	Small	2/6/2019	519	0	519	2/6/2019	10/25/2019	7/9/2020	5.574	0	0	NA	7	7	0	0
M1T1C_S_med	AFRC-M1T1C	AFRC	MCAP	M1	T1	C	Medium	2/6/2019	519	0	519	2/6/2019	10/25/2019	7/9/2020	12.856	9.614	0	NA	3	3	0	0
M1T1C_S_lrg	AFRC-M1T1C	AFRC	MCAP	M1	T1	C	Large	2/6/2019	519	0	519	2/6/2019	10/25/2019	7/9/2020	13.343	15.041	0	NA	1	1	0	0
M1T2A_S_sml	AFRC-M1T2A	AFRC	MCAP	M1	T2	A	Small	5/28/2019	519	111	408	2/6/2019	10/25/2019	7/9/2020	6.606	0	26.028	NA	7	7	6	0.857142857
M1T2A_S_med	AFRC-M1T2A	AFRC	MCAP	M1	T2	A	Medium	5/28/2019	519	111	408	2/6/2019	10/25/2019	7/9/2020	13.922	0	29.847	NA	3	3	3	1
M1T2A_S_lrg	AFRC-M1T2A	AFRC	MCAP	M1	T2	A	Large	5/28/2019	519	111	408	2/6/2019	10/25/2019	7/9/2020	7.536	0	12.61	NA	1	1	1	1
M1T2B_S_sml	AFRC-M1T2B	AFRC	MCAP	M1	T2	B	Small	5/28/2019	519	111	408	2/6/2019	10/25/2019	7/9/2020	8.259	12.297	8.633	NA	7	7	2	0.285714286
M1T2B_S_med	AFRC-M1T2B	AFRC	MCAP	M1	T2	B	Medium	5/28/2019	519	111	408	2/6/2019	10/25/2019	7/9/2020	15.789	39.312	33.412	NA	3	3	3	1
M1T2B_S_lrg	AFRC-M1T2B	AFRC	MCAP	M1	T2	B	Large	5/28/2019	519	111	408	2/6/2019	10/25/2019	7/9/2020	8.275	8.548	6.821	NA	1	1	1	1
M1T2C_S_sml	AFRC-M1T2C	AFRC	MCAP	M1	T2	C	Small	5/28/2019	519	111	408	2/6/2019	10/25/2019	7/9/2020	4.638	9.245	16.492	NA	7	7	5	0.714285714
M1T2C_S_med	AFRC-M1T2C	AFRC	MCAP	M1	T2	C	Medium	5/28/2019	519	111	408	2/6/2019	10/25/2019	7/9/2020	14.912	20.027	34.802	NA	3	3	3	1
M1T2C_S_lrg	AFRC-M1T2C	AFRC	MCAP	M1	T2	C	Large	5/28/2019	519	111	408	2/6/2019	10/25/2019	7/9/2020	10.42	6.5	18.084	NA	1	1	1	1
M1T3A_S_sml	AFRC-M1T3A	AFRC	MCAP	M1	T3	A	Small	10/18/2019	519	254	265	2/6/2019	10/25/2019	7/9/2020	6.296	0	57.092	NA	7	7	7	1
M1T3A_S_med	AFRC-M1T3A	AFRC	MCAP	M1	T3	A	Medium	10/18/2019	519	254	265	2/6/2019	10/25/2019	7/9/2020	15.989	0	44.28	NA	3	3	3	1
M1T3A_S_lrg	AFRC-M1T3A	AFRC	MCAP	M1	T3	A	Large	10/18/2019	519	254	265	2/6/2019	10/25/2019	7/9/2020	11.664	0	33.318	NA	1	1	1	1
M1T3B_S_sml	AFRC-M1T3B	AFRC	MCAP	M1	T3	B	Small	10/18/2019	519	254	265	2/6/2019	10/25/2019	7/9/2020	7.393	0	44.432	NA	7	7	7	1
M1T3B_S_med	AFRC-M1T3B	AFRC	MCAP	M1	T3	B	Medium	10/18/2019	519	254	265	2/6/2019	10/25/2019	7/9/2020	14.787	0	80.546	NA	3	3	3	1
M1T3B_S_lrg	AFRC-M1T3B	AFRC	MCAP	M1	T3	B	Large	10/18/2019	519	254	265	2/6/2019	10/25/2019	7/9/2020	8.036	0	16.977	NA	1	1	1	1
M1T3C_S_sml	AFRC-M1T3C	AFRC	MCAP	M1	T3	C	Small	10/18/2019	519	254	265	2/6/2019	10/25/2019	7/9/2020	5.155	0	43.595	NA	7	7	6	0.857142857
M1T3C_S_med	AFRC-M1T3C	AFRC	MCAP	M1	T3	C	Medium	10/18/2019	519	254	265	2/6/2019	10/25/2019	7/9/2020	19.226	0	48.105	NA	3	3	3	1
M1T3C_S_lrg	AFRC-M1T3C	AFRC	MCAP	M1	T3	C	Large	10/18/2019	519	254	265	2/6/2019	10/25/2019	7/9/2020	11.88	0	12.955	NA	1	1	1	1
M1T1A_C_sml	HIMB-M1T1A	HIMB	MCAP	M4	T1	A	Small	12/10/2018	367	0	367	12/10/2018	8/15/2019	12/12/2019	3.76	3.706	6.616	17.354	7	7	4	0.571428571
M1T1A_C_med	HIMB-M1T1A	HIMB	MCAP	M4	T1	A	Medium	12/10/2018	367	0	367	12/10/2018	8/15/2019	12/12/2019	6.302	10.489	21.556	65.5781	3	3	2	0.666666667
M1T1A_C_lrg	HIMB-M1T1A	HIMB	MCAP	M4	T1	A	Large	12/10/2018	367	0	367	12/10/2018	8/15/2019	12/12/2019	5.794	11.491	11.444	15.8694	1	1	1	1
M1T1B_C_sml	HIMB-M1T1B	HIMB	MCAP	M4	T1	B	Small	12/10/2018	367	0	367	12/10/2018	8/15/2019	12/12/2019	3.342	6.39	10.884	32.1125	7	7	5	0.714285714
M1T1B_C_med	HIMB-M1T1B	HIMB	MCAP	M4	T1	B	Medium	12/10/2018	367	0	367	12/10/2018	8/15/2019	12/12/2019	6.983	5.138	6.562	10.2199	3	3	2	0.666666667
M1T1B_C_lrg	HIMB-M1T1B	HIMB	MCAP	M4	T1	B	Large	12/10/2018	367	0	367	12/10/2018	8/15/2019	12/12/2019	7.734	13.901	17.634	37.5538	1	1	1	1
M1T1C_C_sml	HIMB-M1T1C	HIMB	MCAP	M4	T1	C	Small	12/10/2018	367	0	367	12/10/2018	8/15/2019	12/12/2019	2.951	2.654	4.588	7.29949	7	7	3	0.428571429
M1T1C_C_med	HIMB-M1T1C	HIMB	MCAP	M4	T1	C	Medium	12/10/2018	367	0	367	12/10/2018	8/15/2019	12/12/2019	5.305	14.715	30.741	152.47	3	3	3	1
M1T1C_C_lrg	HIMB-M1T1C	HIMB	MCAP	M4	T1	C	Large	12/10/2018	367	0	367	12/10/2018	8/15/2019	12/12/2019	5.566	12.895	19.641	61.0491	1	1	1	1
M1T2A_C_sml	HIMB-M1T2A	HIMB	MCAP	M4	T2	A	Small	4/4/2019	367	116	252	12/10/2018	8/15/2019	12/12/2019	2.67	0	0	0	7	6	0	0
M1T2A_C_med	HIMB-M1T2A	HIMB	MCAP	M4	T2	A	Medium	4/4/2019	367	116	252	12/10/2018	8/15/2019	12/12/2019	6.91	2.661	3.612	6.18426	3	3	1	0.333333333
M1T2A_C_lrg	HIMB-M1T2A	HIMB	MCAP	M4	T2	A	Large	4/4/2019	367	116	252	12/10/2018	8/15/2019	12/12/2019	7.146	0	0	0	1	1	0	0
M1T2B_C_sml	HIMB-M1T2B	HIMB	MCAP	M4	T2	B	Small	4/4/2019	367	116	252	12/10/2018	8/15/2019	12/12/2019	2.803	4.582	9.858	26.2551	7	6	4	0.666666667
M1T2B_C_med	HIMB-M1T2B	HIMB	MCAP	M4	T2	B	Medium	4/4/2019	367	116	252	12/10/2018	8/15/2019	12/12/2019	5.685	9.446	11.215	42.8225	3	3	2	0.666666667
M1T2B_C_lrg	HIMB-M1T2B	HIMB	MCAP	M4	T2	B	Large	4/4/2019	367	116	252	12/10/2018	8/15/2019	12/12/2019	5.601	8.077	12.234	18.6558	1	1	1	1
M1T2C_C_sml	HIMB-M1T2C	HIMB	MCAP	M4	T2	C	Small	4/4/2019	367	116	252	12/10/2018	8/15/2019	12/12/2019	3.021	4.82	3.135	9.22646	7	5	2	0.4
M1T2C_C_med	HIMB-M1T2C	HIMB	MCAP	M4	T2	C	Medium	4/4/2019	367	116	252	12/10/2018	8/15/2019	12/12/2019	6.305	4.08	10.529	54.9329	3	2	1	0.5
M1T2C_C_lrg	HIMB-M1T2C	HIMB	MCAP	M4	T2	C	Large	4/4/2019	367	116	252	12/10/2018	8/15/2019	12/12/2019	8.388	0	0	0	1	0	0	NA
M1T3A_C_sml	HIMB-M1T3A	HIMB	MCAP	M4	T3	A	Small	8/16/2019	367	250	118	12/10/2018	8/15/2019	12/12/2019	3.254	3.934	6.278	48.3011	7	3	3	1
M1T3A_C_med	HIMB-M1T3A	HIMB	MCAP	M4	T3	A	Medium	8/16/2019	367	250	118	12/10/2018	8/15/2019	12/12/2019	7.014	16.847	23.203	42.8647	3	3	3	1
M1T3A_C_lrg	HIMB-M1T3A	HIMB	MCAP	M4	T3	A	Large	8/16/2019	367	250	118	12/10/2018	8/15/2019	12/12/2019	5.956	10.684	16.051	37.0133	1	1	1	1
M1T3B_C_sml	HIMB-M1T3B	HIMB	MCAP	M4	T3	B	Small	8/16/2019	367	250	118	12/10/2018	8/15/2019	12/12/2019	2.637	7.177	7.894	14.0722	7	3	3	1
M1T3B_C_med	HIMB-M1T3B	HIMB	MCAP	M4	T3	B	Medium	8/16/2019	367	250	118	12/10/2018	8/15/2019	12/12/2019	6.373	8.955	16.843	26.6371	3	2	2	1
M1T3B_C_lrg	HIMB-M1T3B	HIMB	MCAP	M4	T3	B	Large	8/16/2019	367	250	118	12/10/2018	8/15/2019	12/12/2019	6.697	8.394	20.414	43.1185	1	1	1	1
M1T3C_C_sml	HIMB-M1T3C	HIMB	MCAP	M4	T3	C	Small	8/16/2019	367	250	118	12/10/2018	8/15/2019	12/12/2019	3.461	11.247	18.24	101.688	7	7	5	0.714285714
M1T3C_C_med	HIMB-M1T3C	HIMB	MCAP	M4	T3	C	Medium	8/16/2019	367	250	118	12/10/2018	8/15/2019	12/12/2019	2.934	11.61	28.924	90.9173	3	3	3	1
M1T3C_C_lrg	HIMB-M1T3C	HIMB	MCAP	M4	T3	C	Large	8/16/2019	367	250	118	12/10/2018	8/15/2019	12/12/2019	4.128	9.701	24.74	86.6084	1	1	1	1
M2T1A_S_sml	AFRC-M2T1A	AFRC	MCAP	M2	T1	A	Small	2/6/2019	519	0	519	2/6/2019	10/25/2019	7/9/2020	7.764	0	0.827	NA	7	7	1	0.142857143
M2T1A_S_med	AFRC-M2T1A	AFRC	MCAP	M2	T1	A	Medium	2/6/2019	519	0	519	2/6/2019	10/25/2019	7/9/2020	17.6	1.277	3.096	NA	3	3	2	0.666666667
M2T1A_S_lrg	AFRC-M2T1A	AFRC	MCAP	M2	T1	A	Large	2/6/2019	519	0	519	2/6/2019	10/25/2019	7/9/2020	16.191	5.506	14.006	NA	1	1	1	1
M2T1B_S_sml	AFRC-M2T1B	AFRC	MCAP	M2	T1	B	Small	2/6/2019	519	0	519	2/6/2019	10/25/2019	7/9/2020	9.269	0	0	NA	7	7	0	0
M2T1B_S_med	AFRC-M2T1B	AFRC	MCAP	M2	T1	B	Medium	2/6/2019	519	0	519	2/6/2019	10/25/2019	7/9/2020	17.003	0	0	NA	3	3	0	0
M2T1B_S_lrg	AFRC-M2T1B	AFRC	MCAP	M2	T1	B	Large	2/6/2019	519	0	519	2/6/2019	10/25/2019	7/9/2020	14.405	31.172	0	NA	1	1	0	0
M2T1C_S_sml	AFRC-M2T1C	AFRC	MCAP	M2	T1	C	Small	2/6/2019	519	0	519	2/6/2019	10/25/2019	7/9/2020	32.796	0	0	NA	7	7	0	0
M2T1C_S_med	AFRC-M2T1C	AFRC	MCAP	M2	T1	C	Medium	2/6/2019	519	0	519	2/6/2019	10/25/2019	7/9/2020	18.299	0.927	0	NA	3	3	0	0
M2T1C_S_lrg	AFRC-M2T1C	AFRC	MCAP	M2	T1	C	Large	2/6/2019	519	0	519	2/6/2019	10/25/2019	7/9/2020	14.426	1.403	0	NA	1	1	0	0
M2T2A_S_sml	AFRC-M2T2A	AFRC	MCAP	M2	T2	A	Small	5/28/2019	519	111	408	2/6/2019	10/25/2019	7/9/2020	6.902	0	13.266	NA	7	7	4	0.571428571
M2T2A_S_med	AFRC-M2T2A	AFRC	MCAP	M2	T2	A	Medium	5/28/2019	519	111	408	2/6/2019	10/25/2019	7/9/2020	18.828	0	45.727	NA	3	3	3	1
M2T2A_S_lrg	AFRC-M2T2A	AFRC	MCAP	M2	T2	A	Large	5/28/2019	519	111	408	2/6/2019	10/25/2019	7/9/2020	14.144	0	15.221	NA	1	1	1	1
M2T2B_S_sml	AFRC-M2T2B	AFRC	MCAP	M2	T2	B	Small	5/28/2019	519	111	408	2/6/2019	10/25/2019	7/9/2020	9.579	0	0	NA	7	7	0	0
M2T2B_S_med	AFRC-M2T2B	AFRC	MCAP	M2	T2	B	Medium	5/28/2019	519	111	408	2/6/2019	10/25/2019	7/9/2020	21.343	0	0	NA	3	3	0	0
M2T2B_S_lrg	AFRC-M2T2B	AFRC	MCAP	M2	T2	B	Large	5/28/2019	519	111	408	2/6/2019	10/25/2019	7/9/2020	17.712	0	0	NA	1	1	0	0
M2T2C_S_sml	AFRC-M2T2C	AFRC	MCAP	M2	T2	C	Small	5/28/2019	519	111	408	2/6/2019	10/25/2019	7/9/2020	8.67	0	6.13	NA	7	7	5	0.714285714
M2T2C_S_med	AFRC-M2T2C	AFRC	MCAP	M2	T2	C	Medium	5/28/2019	519	111	408	2/6/2019	10/25/2019	7/9/2020	15.997	0	33.159	NA	3	3	3	1
M2T2C_S_lrg	AFRC-M2T2C	AFRC	MCAP	M2	T2	C	Large	5/28/2019	519	111	408	2/6/2019	10/25/2019	7/9/2020	1.274	0	6.434	NA	1	1	1	1
M2T3A_S_sml	AFRC-M2T3A	AFRC	MCAP	M2	T3	A	Small	10/18/2019	519	254	265	2/6/2019	10/25/2019	7/9/2020	10.372	0	20.016	NA	7	7	7	1
M2T3A_S_med	AFRC-M2T3A	AFRC	MCAP	M2	T3	A	Medium	10/18/2019	519	254	265	2/6/2019	10/25/2019	7/9/2020	13.241	0	27.79	NA	3	3	3	1
M2T3A_S_lrg	AFRC-M2T3A	AFRC	MCAP	M2	T3	A	Large	10/18/2019	519	254	265	2/6/2019	10/25/2019	7/9/2020	11.462	0	10.975	NA	1	1	1	1
M2T3B_S_sml	AFRC-M2T3B	AFRC	MCAP	M2	T3	B	Small	10/18/2019	519	254	265	2/6/2019	10/25/2019	7/9/2020	9.159	0	0	NA	7	7	0	0
M2T3B_S_med	AFRC-M2T3B	AFRC	MCAP	M2	T3	B	Medium	10/18/2019	519	254	265	2/6/2019	10/25/2019	7/9/2020	15.929	0	0	NA	3	3	0	0
M2T3B_S_lrg	AFRC-M2T3B	AFRC	MCAP	M2	T3	B	Large	10/18/2019	519	254	265	2/6/2019	10/25/2019	7/9/2020	10.174	0	0	NA	1	1	0	0
M2T3C_S_sml	AFRC-M2T3C	AFRC	MCAP	M2	T3	C	Small	10/18/2019	519	254	265	2/6/2019	10/25/2019	7/9/2020	5.742	0	12.977	NA	7	7	5	0.714285714
M2T3C_S_med	AFRC-M2T3C	AFRC	MCAP	M2	T3	C	Medium	10/18/2019	519	254	265	2/6/2019	10/25/2019	7/9/2020	15.116	0	11.677	NA	3	3	2	0.666666667
M2T3C_S_lrg	AFRC-M2T3C	AFRC	MCAP	M2	T3	C	Large	10/18/2019	519	254	265	2/6/2019	10/25/2019	7/9/2020	10.272	0	10.313	NA	1	1	1	1
M2T1A_C_sml	HIMB-M2T1A	HIMB	MCAP	M5	T1	A	Small	12/10/2018	367	0	367	12/10/2018	8/15/2019	12/12/2019	3.561	0	0	0	7	7	0	0
M2T1A_C_med	HIMB-M2T1A	HIMB	MCAP	M5	T1	A	Medium	12/10/2018	367	0	367	12/10/2018	8/15/2019	12/12/2019	9.339	0	0	0	3	3	0	0
M2T1A_C_lrg	HIMB-M2T1A	HIMB	MCAP	M5	T1	A	Large	12/10/2018	367	0	367	12/10/2018	8/15/2019	12/12/2019	7.678	2.767	0	0	1	1	0	0
M2T1B_C_sml	HIMB-M2T1B	HIMB	MCAP	M5	T1	B	Small	12/10/2018	367	0	367	12/10/2018	8/15/2019	12/12/2019	5.207	9.592	0	0	7	7	0	0
M2T1B_C_med	HIMB-M2T1B	HIMB	MCAP	M5	T1	B	Medium	12/10/2018	367	0	367	12/10/2018	8/15/2019	12/12/2019	11.615	24.602	0	0	3	3	0	0
M2T1B_C_lrg	HIMB-M2T1B	HIMB	MCAP	M5	T1	B	Large	12/10/2018	367	0	367	12/10/2018	8/15/2019	12/12/2019	10.336	17.731	0	0	1	1	0	0
M2T1C_C_sml	HIMB-M2T1C	HIMB	MCAP	M5	T1	C	Small	12/10/2018	367	0	367	12/10/2018	8/15/2019	12/12/2019	5.348	5.388	0	0	7	7	0	0
M2T1C_C_med	HIMB-M2T1C	HIMB	MCAP	M5	T1	C	Medium	12/10/2018	367	0	367	12/10/2018	8/15/2019	12/12/2019	11.232	12.81	0	0	3	3	0	0
M2T1C_C_lrg	HIMB-M2T1C	HIMB	MCAP	M5	T1	C	Large	12/10/2018	367	0	367	12/10/2018	8/15/2019	12/12/2019	10.05	0	0	0	1	1	0	0
M2T2A_C_sml	HIMB-M2T2A	HIMB	MCAP	M5	T2	A	Small	4/4/2019	367	116	252	12/10/2018	8/15/2019	12/12/2019	5.227	2.831	0	0	7	2	0	0
M2T2A_C_med	HIMB-M2T2A	HIMB	MCAP	M5	T2	A	Medium	4/4/2019	367	116	252	12/10/2018	8/15/2019	12/12/2019	9.403	2.874	0	0	3	1	0	0
M2T2A_C_lrg	HIMB-M2T2A	HIMB	MCAP	M5	T2	A	Large	4/4/2019	367	116	252	12/10/2018	8/15/2019	12/12/2019	10.924	0	0	0	1	0	0	NA
M2T2B_C_sml	HIMB-M2T2B	HIMB	MCAP	M5	T2	B	Small	4/4/2019	367	116	252	12/10/2018	8/15/2019	12/12/2019	5.051	10.236	0	0	7	6	0	0
M2T2B_C_med	HIMB-M2T2B	HIMB	MCAP	M5	T2	B	Medium	4/4/2019	367	116	252	12/10/2018	8/15/2019	12/12/2019	8.233	0	0	0	3	0	0	NA
M2T2B_C_lrg	HIMB-M2T2B	HIMB	MCAP	M5	T2	B	Large	4/4/2019	367	116	252	12/10/2018	8/15/2019	12/12/2019	13.07	0	0	0	1	0	0	NA
M2T2C_C_sml	HIMB-M2T2C	HIMB	MCAP	M5	T2	C	Small	4/4/2019	367	116	252	12/10/2018	8/15/2019	12/12/2019	5.802	2.439	0	0	7	6	0	0
M2T2C_C_med	HIMB-M2T2C	HIMB	MCAP	M5	T2	C	Medium	4/4/2019	367	116	252	12/10/2018	8/15/2019	12/12/2019	11.801	0	0	0	3	3	0	0
M2T2C_C_lrg	HIMB-M2T2C	HIMB	MCAP	M5	T2	C	Large	4/4/2019	367	116	252	12/10/2018	8/15/2019	12/12/2019	11.202	12.902	0	0	1	1	0	0
M2T3A_C_sml	HIMB-M2T3A	HIMB	MCAP	M5	T3	A	Small	8/16/2019	367	250	118	12/10/2018	8/15/2019	12/12/2019	6.465	1.888	0	0	7	0	0	NA
M2T3A_C_med	HIMB-M2T3A	HIMB	MCAP	M5	T3	A	Medium	8/16/2019	367	250	118	12/10/2018	8/15/2019	12/12/2019	10.223	2.675	0	0	3	1	0	0
M2T3A_C_lrg	HIMB-M2T3A	HIMB	MCAP	M5	T3	A	Large	8/16/2019	367	250	118	12/10/2018	8/15/2019	12/12/2019	11.305	0	0	0	1	0	0	NA
M2T3B_C_sml	HIMB-M2T3B	HIMB	MCAP	M5	T3	B	Small	8/16/2019	367	250	118	12/10/2018	8/15/2019	12/12/2019	6.684	21.216	0	0	7	0	0	NA
M2T3B_C_med	HIMB-M2T3B	HIMB	MCAP	M5	T3	B	Medium	8/16/2019	367	250	118	12/10/2018	8/15/2019	12/12/2019	10.108	7.284	0	0	3	0	0	NA
M2T3B_C_lrg	HIMB-M2T3B	HIMB	MCAP	M5	T3	B	Large	8/16/2019	367	250	118	12/10/2018	8/15/2019	12/12/2019	13.089	0	0	0	1	0	0	NA
M2T3C_C_sml	HIMB-M2T3C	HIMB	MCAP	M5	T3	C	Small	8/16/2019	367	250	118	12/10/2018	8/15/2019	12/12/2019	3.819	0	0	0	7	0	0	NA
M2T3C_C_med	HIMB-M2T3C	HIMB	MCAP	M5	T3	C	Medium	8/16/2019	367	250	118	12/10/2018	8/15/2019	12/12/2019	10.204	0	0	0	3	0	0	NA
M2T3C_C_lrg	HIMB-M2T3C	HIMB	MCAP	M5	T3	C	Large	8/16/2019	367	250	118	12/10/2018	8/15/2019	12/12/2019	10.363	0	0	0	1	0	0	NA
M3T1A_S_sml	AFRC-M3T1A	AFRC	MCAP	M3	T1	A	Small	2/6/2019	519	0	519	2/6/2019	10/25/2019	7/9/2020	8.293	0	6.562	NA	7	7	3	0.428571429
M3T1A_S_med	AFRC-M3T1A	AFRC	MCAP	M3	T1	A	Medium	2/6/2019	519	0	519	2/6/2019	10/25/2019	7/9/2020	14.91	0	12.363	NA	3	3	2	0.666666667
M3T1A_S_lrg	AFRC-M3T1A	AFRC	MCAP	M3	T1	A	Large	2/6/2019	519	0	519	2/6/2019	10/25/2019	7/9/2020	17.358	0	30.34	NA	1	1	1	1
M3T1B_S_sml	AFRC-M3T1B	AFRC	MCAP	M3	T1	B	Small	2/6/2019	519	0	519	2/6/2019	10/25/2019	7/9/2020	9.057	0	1.609	NA	7	7	2	0.285714286
M3T1B_S_med	AFRC-M3T1B	AFRC	MCAP	M3	T1	B	Medium	2/6/2019	519	0	519	2/6/2019	10/25/2019	7/9/2020	15.332	0	4.702	NA	3	3	1	0.333333333
M3T1B_S_lrg	AFRC-M3T1B	AFRC	MCAP	M3	T1	B	Large	2/6/2019	519	0	519	2/6/2019	10/25/2019	7/9/2020	15.93	0	0	NA	1	1	0	0
M3T1C_S_sml	AFRC-M3T1C	AFRC	MCAP	M3	T1	C	Small	2/6/2019	519	0	519	2/6/2019	10/25/2019	7/9/2020	9.198	0	0	NA	7	7	0	0
M3T1C_S_med	AFRC-M3T1C	AFRC	MCAP	M3	T1	C	Medium	2/6/2019	519	0	519	2/6/2019	10/25/2019	7/9/2020	16.823	0	0	NA	3	3	0	0
M3T1C_S_lrg	AFRC-M3T1C	AFRC	MCAP	M3	T1	C	Large	2/6/2019	519	0	519	2/6/2019	10/25/2019	7/9/2020	16.101	0	0	NA	1	1	0	0
M3T2A_S_sml	AFRC-M3T2A	AFRC	MCAP	M3	T2	A	Small	5/28/2019	519	111	408	2/6/2019	10/25/2019	7/9/2020	8.007	0	2.884	NA	7	7	2	0.285714286
M3T2A_S_med	AFRC-M3T2A	AFRC	MCAP	M3	T2	A	Medium	5/28/2019	519	111	408	2/6/2019	10/25/2019	7/9/2020	15.392	0	16.703	NA	3	3	3	1
M3T2A_S_lrg	AFRC-M3T2A	AFRC	MCAP	M3	T2	A	Large	5/28/2019	519	111	408	2/6/2019	10/25/2019	7/9/2020	17.918	0	20.332	NA	1	1	1	1
M3T2B_S_sml	AFRC-M3T2B	AFRC	MCAP	M3	T2	B	Small	5/28/2019	519	111	408	2/6/2019	10/25/2019	7/9/2020	7.175	0	0	NA	7	7	0	0
M3T2B_S_med	AFRC-M3T2B	AFRC	MCAP	M3	T2	B	Medium	5/28/2019	519	111	408	2/6/2019	10/25/2019	7/9/2020	14.635	0	0	NA	3	3	0	0
M3T2B_S_lrg	AFRC-M3T2B	AFRC	MCAP	M3	T2	B	Large	5/28/2019	519	111	408	2/6/2019	10/25/2019	7/9/2020	21.166	0	0	NA	1	1	0	0
M3T2C_S_sml	AFRC-M3T2C	AFRC	MCAP	M3	T2	C	Small	5/28/2019	519	111	408	2/6/2019	10/25/2019	7/9/2020	8.996	0	9.407	NA	7	7	4	0.571428571
M3T2C_S_med	AFRC-M3T2C	AFRC	MCAP	M3	T2	C	Medium	5/28/2019	519	111	408	2/6/2019	10/25/2019	7/9/2020	12.791	0	26.912	NA	3	3	3	1
M3T2C_S_lrg	AFRC-M3T2C	AFRC	MCAP	M3	T2	C	Large	5/28/2019	519	111	408	2/6/2019	10/25/2019	7/9/2020	13.302	0	22.324	NA	1	1	1	1
M3T3A_S_sml	AFRC-M3T3A	AFRC	MCAP	M3	T3	A	Small	10/18/2019	519	254	265	2/6/2019	10/25/2019	7/9/2020	7.072	0	16.33	NA	7	7	6	0.857142857
M3T3A_S_med	AFRC-M3T3A	AFRC	MCAP	M3	T3	A	Medium	10/18/2019	519	254	265	2/6/2019	10/25/2019	7/9/2020	19.534	0	58.29	NA	3	3	3	1
M3T3A_S_lrg	AFRC-M3T3A	AFRC	MCAP	M3	T3	A	Large	10/18/2019	519	254	265	2/6/2019	10/25/2019	7/9/2020	15.135	0	34.019	NA	1	1	1	1
M3T3B_S_sml	AFRC-M3T3B	AFRC	MCAP	M3	T3	B	Small	10/18/2019	519	254	265	2/6/2019	10/25/2019	7/9/2020	8.936	0	7.642	NA	7	3	3	1
M3T3B_S_med	AFRC-M3T3B	AFRC	MCAP	M3	T3	B	Medium	10/18/2019	519	254	265	2/6/2019	10/25/2019	7/9/2020	13.318	0	56.646	NA	3	3	3	1
M3T3B_S_lrg	AFRC-M3T3B	AFRC	MCAP	M3	T3	B	Large	10/18/2019	519	254	265	2/6/2019	10/25/2019	7/9/2020	18.271	0	51.992	NA	1	1	1	1
M3T3C_S_sml	AFRC-M3T3C	AFRC	MCAP	M3	T3	C	Small	10/18/2019	519	254	265	2/6/2019	10/25/2019	7/9/2020	5.627	0	11.961	NA	7	7	5	0.714285714
M3T3C_S_med	AFRC-M3T3C	AFRC	MCAP	M3	T3	C	Medium	10/18/2019	519	254	265	2/6/2019	10/25/2019	7/9/2020	14.264	0	58.417	NA	3	3	3	1
M3T3C_S_lrg	AFRC-M3T3C	AFRC	MCAP	M3	T3	C	Large	10/18/2019	519	254	265	2/6/2019	10/25/2019	7/9/2020	17.172	0	52.684	NA	1	1	1	1
M3T1A_C_sml	HIMB-M3T1A	HIMB	MCAP	M6	T1	A	Small	12/10/2018	367	0	367	12/10/2018	8/15/2019	12/12/2019	5.847	6.049	7.715	9.75236	7	7	4	0.571428571
M3T1A_C_med	HIMB-M3T1A	HIMB	MCAP	M6	T1	A	Medium	12/10/2018	367	0	367	12/10/2018	8/15/2019	12/12/2019	8.719	4.242	5.469	10.1692	3	3	2	0.666666667
M3T1A_C_lrg	HIMB-M3T1A	HIMB	MCAP	M6	T1	A	Large	12/10/2018	367	0	367	12/10/2018	8/15/2019	12/12/2019	8.323	0	0	0	1	1	0	0
M3T1B_C_sml	HIMB-M3T1B	HIMB	MCAP	M6	T1	B	Small	12/10/2018	367	0	367	12/10/2018	8/15/2019	12/12/2019	5.6	10.507	18.839	14.7911	7	7	6	0.857142857
M3T1B_C_med	HIMB-M3T1B	HIMB	MCAP	M6	T1	B	Medium	12/10/2018	367	0	367	12/10/2018	8/15/2019	12/12/2019	13.765	19.033	27.816	30.1319	3	3	2	0.666666667
M3T1B_C_lrg	HIMB-M3T1B	HIMB	MCAP	M6	T1	B	Large	12/10/2018	367	0	367	12/10/2018	8/15/2019	12/12/2019	7.804	17.277	25.493	27.4813	1	1	1	1
M3T1C_C_sml	HIMB-M3T1C	HIMB	MCAP	M6	T1	C	Small	12/10/2018	367	0	367	12/10/2018	8/15/2019	12/12/2019	5.151	4.472	4.185	6.06018	7	7	2	0.285714286
M3T1C_C_med	HIMB-M3T1C	HIMB	MCAP	M6	T1	C	Medium	12/10/2018	367	0	367	12/10/2018	8/15/2019	12/12/2019	7.878	16.105	15.694	19.2611	3	3	2	0.666666667
M3T1C_C_lrg	HIMB-M3T1C	HIMB	MCAP	M6	T1	C	Large	12/10/2018	367	0	367	12/10/2018	8/15/2019	12/12/2019	7.931	17.7	20.948	33.1959	1	1	1	1
M3T2A_C_sml	HIMB-M3T2A	HIMB	MCAP	M6	T2	A	Small	4/4/2019	367	116	252	12/10/2018	8/15/2019	12/12/2019	6.458	8.707	9.591	16.2549	7	7	4	0.571428571
M3T2A_C_med	HIMB-M3T2A	HIMB	MCAP	M6	T2	A	Medium	4/4/2019	367	116	252	12/10/2018	8/15/2019	12/12/2019	10.819	14.799	16.416	15.1446	3	3	2	0.666666667
M3T2A_C_lrg	HIMB-M3T2A	HIMB	MCAP	M6	T2	A	Large	4/4/2019	367	116	252	12/10/2018	8/15/2019	12/12/2019	7.326	10.538	14.234	19.8073	1	1	1	1
M3T2B_C_sml	HIMB-M3T2B	HIMB	MCAP	M6	T2	B	Small	4/4/2019	367	116	252	12/10/2018	8/15/2019	12/12/2019	4.195	4.879	9.58	7.92764	7	7	5	0.714285714
M3T2B_C_med	HIMB-M3T2B	HIMB	MCAP	M6	T2	B	Medium	4/4/2019	367	116	252	12/10/2018	8/15/2019	12/12/2019	10.8	11.754	8.1	8.10136	3	3	1	0.333333333
M3T2B_C_lrg	HIMB-M3T2B	HIMB	MCAP	M6	T2	B	Large	4/4/2019	367	116	252	12/10/2018	8/15/2019	12/12/2019	7.276	13.771	15.102	19.2522	1	1	1	1
M3T2C_C_sml	HIMB-M3T2C	HIMB	MCAP	M6	T2	C	Small	4/4/2019	367	116	252	12/10/2018	8/15/2019	12/12/2019	5.593	10.164	13.659	19.0935	7	7	6	0.857142857
M3T2C_C_med	HIMB-M3T2C	HIMB	MCAP	M6	T2	C	Medium	4/4/2019	367	116	252	12/10/2018	8/15/2019	12/12/2019	10.765	16.787	11.023	26.7351	3	3	3	1
M3T2C_C_lrg	HIMB-M3T2C	HIMB	MCAP	M6	T2	C	Large	4/4/2019	367	116	252	12/10/2018	8/15/2019	12/12/2019	8.182	0	0	0	1	1	0	0
M3T3A_C_sml	HIMB-M3T3A	HIMB	MCAP	M6	T3	A	Small	8/16/2019	367	250	118	12/10/2018	8/15/2019	12/12/2019	5.131	8.24	12.719	14.5912	7	7	7	1
M3T3A_C_med	HIMB-M3T3A	HIMB	MCAP	M6	T3	A	Medium	8/16/2019	367	250	118	12/10/2018	8/15/2019	12/12/2019	13.793	11.238	2.204	2.55004	3	2	1	0.5
M3T3A_C_lrg	HIMB-M3T3A	HIMB	MCAP	M6	T3	A	Large	8/16/2019	367	250	118	12/10/2018	8/15/2019	12/12/2019	7.906	14.491	5.958	9.9939	1	1	1	1
M3T3B_C_sml	HIMB-M3T3B	HIMB	MCAP	M6	T3	B	Small	8/16/2019	367	250	118	12/10/2018	8/15/2019	12/12/2019	6.004	15.153	16.814	15.7529	7	6	6	1
M3T3B_C_med	HIMB-M3T3B	HIMB	MCAP	M6	T3	B	Medium	8/16/2019	367	250	118	12/10/2018	8/15/2019	12/12/2019	9.498	30.353	34.599	47.1938	3	3	3	1
M3T3B_C_lrg	HIMB-M3T3B	HIMB	MCAP	M6	T3	B	Large	8/16/2019	367	250	118	12/10/2018	8/15/2019	12/12/2019	8.416	20.143	38.138	51.0207	1	1	1	1
M3T3C_C_sml	HIMB-M3T3C	HIMB	MCAP	M6	T3	C	Small	8/16/2019	367	250	118	12/10/2018	8/15/2019	12/12/2019	4.951	8.086	4.462	4.9822	7	5	4	0.8
M3T3C_C_med	HIMB-M3T3C	HIMB	MCAP	M6	T3	C	Medium	8/16/2019	367	250	118	12/10/2018	8/15/2019	12/12/2019	12.854	2.027	2.423	5.56415	3	1	1	1
M3T3C_C_lrg	HIMB-M3T3C	HIMB	MCAP	M6	T3	C	Large	8/16/2019	367	250	118	12/10/2018	8/15/2019	12/12/2019	6.212	9.226	13.332	20.4117	1	1	1	1
P1T1A_S_sml	AFRC-P1T1A	AFRC	PCOMP	P1	T1	A	Small	2/6/2019	519	0	519	2/6/2019	10/25/2019	7/9/2020	7.474	0	0	NA	7	7	0	0
P1T1A_S_med	AFRC-P1T1A	AFRC	PCOMP	P1	T1	A	Medium	2/6/2019	519	0	519	2/6/2019	10/25/2019	7/9/2020	11.472	0	0	NA	3	3	0	0
P1T1A_S_lrg	AFRC-P1T1A	AFRC	PCOMP	P1	T1	A	Large	2/6/2019	519	0	519	2/6/2019	10/25/2019	7/9/2020	11.634	0	20.273	NA	1	1	1	1
P1T1B_S_sml	AFRC-P1T1B	AFRC	PCOMP	P1	T1	B	Small	2/6/2019	519	0	519	2/6/2019	10/25/2019	7/9/2020	9.248	1.764	15.384	NA	7	7	3	0.428571429
P1T1B_S_med	AFRC-P1T1B	AFRC	PCOMP	P1	T1	B	Medium	2/6/2019	519	0	519	2/6/2019	10/25/2019	7/9/2020	18.621	14.909	41.722	NA	3	3	3	1
P1T1B_S_lrg	AFRC-P1T1B	AFRC	PCOMP	P1	T1	B	Large	2/6/2019	519	0	519	2/6/2019	10/25/2019	7/9/2020	11.212	0	0	NA	1	1	0	0
P1T1C_S_sml	AFRC-P1T1C	AFRC	PCOMP	P1	T1	C	Small	2/6/2019	519	0	519	2/6/2019	10/25/2019	7/9/2020	8.742	7.802	0	NA	7	7	0	0
P1T1C_S_med	AFRC-P1T1C	AFRC	PCOMP	P1	T1	C	Medium	2/6/2019	519	0	519	2/6/2019	10/25/2019	7/9/2020	10.273	0	0	NA	3	3	0	0
P1T1C_S_lrg	AFRC-P1T1C	AFRC	PCOMP	P1	T1	C	Large	2/6/2019	519	0	519	2/6/2019	10/25/2019	7/9/2020	11.125	27.411	0	NA	1	1	0	0
P1T2A_S_sml	AFRC-P1T2A	AFRC	PCOMP	P1	T2	A	Small	5/28/2019	519	111	408	2/6/2019	10/25/2019	7/9/2020	10.01	0	0	NA	7	7	0	0
P1T2A_S_med	AFRC-P1T2A	AFRC	PCOMP	P1	T2	A	Medium	5/28/2019	519	111	408	2/6/2019	10/25/2019	7/9/2020	18.434	0	0	NA	3	3	0	0
P1T2A_S_lrg	AFRC-P1T2A	AFRC	PCOMP	P1	T2	A	Large	5/28/2019	519	111	408	2/6/2019	10/25/2019	7/9/2020	15.109	0	0	NA	1	1	0	0
P1T2B_S_sml	AFRC-P1T2B	AFRC	PCOMP	P1	T2	B	Small	5/28/2019	519	111	408	2/6/2019	10/25/2019	7/9/2020	9.62	0	2.144	NA	7	7	1	0.142857143
P1T2B_S_med	AFRC-P1T2B	AFRC	PCOMP	P1	T2	B	Medium	5/28/2019	519	111	408	2/6/2019	10/25/2019	7/9/2020	10.258	0	65.183	NA	3	3	3	1
P1T2B_S_lrg	AFRC-P1T2B	AFRC	PCOMP	P1	T2	B	Large	5/28/2019	519	111	408	2/6/2019	10/25/2019	7/9/2020	12.037	0	18.325	NA	1	1	1	1
P1T2C_S_sml	AFRC-P1T2C	AFRC	PCOMP	P1	T2	C	Small	5/28/2019	519	111	408	2/6/2019	10/25/2019	7/9/2020	8.828	2.372	2.477	NA	7	7	2	0.285714286
P1T2C_S_med	AFRC-P1T2C	AFRC	PCOMP	P1	T2	C	Medium	5/28/2019	519	111	408	2/6/2019	10/25/2019	7/9/2020	15.641	0	0.389	NA	3	3	2	0.666666667
P1T2C_S_lrg	AFRC-P1T2C	AFRC	PCOMP	P1	T2	C	Large	5/28/2019	519	111	408	2/6/2019	10/25/2019	7/9/2020	8.842	16.398	32.877	NA	1	1	1	1
P1T3A_S_sml	AFRC-P1T3A	AFRC	PCOMP	P1	T3	A	Small	10/18/2019	519	254	265	2/6/2019	10/25/2019	7/9/2020	8.003	0	0	NA	7	7	0	0
P1T3A_S_med	AFRC-P1T3A	AFRC	PCOMP	P1	T3	A	Medium	10/18/2019	519	254	265	2/6/2019	10/25/2019	7/9/2020	12.245	0	30.978	NA	3	3	3	1
P1T3A_S_lrg	AFRC-P1T3A	AFRC	PCOMP	P1	T3	A	Large	10/18/2019	519	254	265	2/6/2019	10/25/2019	7/9/2020	6.492	0	21.066	NA	1	1	1	1
P1T3B_S_sml	AFRC-P1T3B	AFRC	PCOMP	P1	T3	B	Small	10/18/2019	519	254	265	2/6/2019	10/25/2019	7/9/2020	8.143	0	0	NA	7	7	0	0
P1T3B_S_med	AFRC-P1T3B	AFRC	PCOMP	P1	T3	B	Medium	10/18/2019	519	254	265	2/6/2019	10/25/2019	7/9/2020	16.61	0	0	NA	3	3	0	0
P1T3B_S_lrg	AFRC-P1T3B	AFRC	PCOMP	P1	T3	B	Large	10/18/2019	519	254	265	2/6/2019	10/25/2019	7/9/2020	11.068	0	0	NA	1	1	0	0
P1T3C_S_sml	AFRC-P1T3C	AFRC	PCOMP	P1	T3	C	Small	10/18/2019	519	254	265	2/6/2019	10/25/2019	7/9/2020	9.367	0	0.403	NA	7	7	1	0.142857143
P1T3C_S_med	AFRC-P1T3C	AFRC	PCOMP	P1	T3	C	Medium	10/18/2019	519	254	265	2/6/2019	10/25/2019	7/9/2020	14.225	0	0	NA	3	3	0	0
P1T3C_S_lrg	AFRC-P1T3C	AFRC	PCOMP	P1	T3	C	Large	10/18/2019	519	254	265	2/6/2019	10/25/2019	7/9/2020	8.263	0	11.304	NA	1	1	1	1
P1T1A_C_sml	HIMB-P1T1A	HIMB	PCOMP	P4	T1	A	Small	12/10/2018	367	0	367	12/10/2018	8/15/2019	12/12/2019	3.508	0.926	0	0	7	7	0	0
P1T1A_C_med	HIMB-P1T1A	HIMB	PCOMP	P4	T1	A	Medium	12/10/2018	367	0	367	12/10/2018	8/15/2019	12/12/2019	4.474	6.049	8.823	25.8376	3	3	2	0.666666667
P1T1A_C_lrg	HIMB-P1T1A	HIMB	PCOMP	P4	T1	A	Large	12/10/2018	367	0	367	12/10/2018	8/15/2019	12/12/2019	5.995	10.619	5.278	20.8714	1	1	1	1
P1T1B_C_sml	HIMB-P1T1B	HIMB	PCOMP	P4	T1	B	Small	12/10/2018	367	0	367	12/10/2018	8/15/2019	12/12/2019	5.318	5.336	2.991	0	7	7	4	0.571428571
P1T1B_C_med	HIMB-P1T1B	HIMB	PCOMP	P4	T1	B	Medium	12/10/2018	367	0	367	12/10/2018	8/15/2019	12/12/2019	5.273	7.252	2.991	2.9672	3	3	2	0.666666667
P1T1B_C_lrg	HIMB-P1T1B	HIMB	PCOMP	P4	T1	B	Large	12/10/2018	367	0	367	12/10/2018	8/15/2019	12/12/2019	6.754	7.747	3.709	9.09954	1	1	1	1
P1T1C_C_sml	HIMB-P1T1C	HIMB	PCOMP	P4	T1	C	Small	12/10/2018	367	0	367	12/10/2018	8/15/2019	12/12/2019	5.512	7.166	3.426	3.15948	7	7	2	0.285714286
P1T1C_C_med	HIMB-P1T1C	HIMB	PCOMP	P4	T1	C	Medium	12/10/2018	367	0	367	12/10/2018	8/15/2019	12/12/2019	5.7	3.633	0	0	3	3	0	0
P1T1C_C_lrg	HIMB-P1T1C	HIMB	PCOMP	P4	T1	C	Large	12/10/2018	367	0	367	12/10/2018	8/15/2019	12/12/2019	5.788	7.685	4.071	3.93993	1	1	1	1
P1T2A_C_sml	HIMB-P1T2A	HIMB	PCOMP	P4	T2	A	Small	4/4/2019	367	116	252	12/10/2018	8/15/2019	12/12/2019	5.086	0	0	0	7	5	0	0
P1T2A_C_med	HIMB-P1T2A	HIMB	PCOMP	P4	T2	A	Medium	4/4/2019	367	116	252	12/10/2018	8/15/2019	12/12/2019	5.29	0	0	0	3	0	0	NA
P1T2A_C_lrg	HIMB-P1T2A	HIMB	PCOMP	P4	T2	A	Large	4/4/2019	367	116	252	12/10/2018	8/15/2019	12/12/2019	6.838	0	0	0	1	1	0	0
P1T2B_C_sml	HIMB-P1T2B	HIMB	PCOMP	P4	T2	B	Small	4/4/2019	367	116	252	12/10/2018	8/15/2019	12/12/2019	3.633	0	0	0	7	6	0	0
P1T2B_C_med	HIMB-P1T2B	HIMB	PCOMP	P4	T2	B	Medium	4/4/2019	367	116	252	12/10/2018	8/15/2019	12/12/2019	5.185	1.168	0	0	3	3	0	0
P1T2B_C_lrg	HIMB-P1T2B	HIMB	PCOMP	P4	T2	B	Large	4/4/2019	367	116	252	12/10/2018	8/15/2019	12/12/2019	6.325	0	0	0	1	1	0	0
P1T2C_C_sml	HIMB-P1T2C	HIMB	PCOMP	P4	T2	C	Small	4/4/2019	367	116	252	12/10/2018	8/15/2019	12/12/2019	4.922	0	0.287	0	7	7	1	0.142857143
P1T2C_C_med	HIMB-P1T2C	HIMB	PCOMP	P4	T2	C	Medium	4/4/2019	367	116	252	12/10/2018	8/15/2019	12/12/2019	5.913	7.658	4.45	5.89708	3	2	2	1
P1T2C_C_lrg	HIMB-P1T2C	HIMB	PCOMP	P4	T2	C	Large	4/4/2019	367	116	252	12/10/2018	8/15/2019	12/12/2019	7.272	1.175	0	0	1	1	0	0
P1T3A_C_sml	HIMB-P1T3A	HIMB	PCOMP	P4	T3	A	Small	8/16/2019	367	250	118	12/10/2018	8/15/2019	12/12/2019	4.153	9.534	1.678	1.46262	7	4	2	0.5
P1T3A_C_med	HIMB-P1T3A	HIMB	PCOMP	P4	T3	A	Medium	8/16/2019	367	250	118	12/10/2018	8/15/2019	12/12/2019	5.256	26.105	5.391	7.00347	3	3	2	0.666666667
P1T3A_C_lrg	HIMB-P1T3A	HIMB	PCOMP	P4	T3	A	Large	8/16/2019	367	250	118	12/10/2018	8/15/2019	12/12/2019	5.495	16.726	0	0	1	1	0	0
P1T3B_C_sml	HIMB-P1T3B	HIMB	PCOMP	P4	T3	B	Small	8/16/2019	367	250	118	12/10/2018	8/15/2019	12/12/2019	3.972	9.641	2.688	7.96856	7	6	2	0.333333333
P1T3B_C_med	HIMB-P1T3B	HIMB	PCOMP	P4	T3	B	Medium	8/16/2019	367	250	118	12/10/2018	8/15/2019	12/12/2019	4.842	17.584	8.985	17.8083	3	3	3	1
P1T3B_C_lrg	HIMB-P1T3B	HIMB	PCOMP	P4	T3	B	Large	8/16/2019	367	250	118	12/10/2018	8/15/2019	12/12/2019	5.365	9.284	0	0	1	1	0	0
P1T3C_C_sml	HIMB-P1T3C	HIMB	PCOMP	P4	T3	C	Small	8/16/2019	367	250	118	12/10/2018	8/15/2019	12/12/2019	4.918	10.847	6.435	12.4364	7	3	2	0.666666667
P1T3C_C_med	HIMB-P1T3C	HIMB	PCOMP	P4	T3	C	Medium	8/16/2019	367	250	118	12/10/2018	8/15/2019	12/12/2019	7.032	10.613	14.322	25.0342	3	2	1	0.5
P1T3C_C_lrg	HIMB-P1T3C	HIMB	PCOMP	P4	T3	C	Large	8/16/2019	367	250	118	12/10/2018	8/15/2019	12/12/2019	5.398	3.069	11.561	12.6807	1	1	1	1
P2T1A_S_sml	AFRC-P2T1A	AFRC	PCOMP	P2	T1	A	Small	2/6/2019	519	0	519	2/6/2019	10/25/2019	7/9/2020	8.332	7.479	0	NA	7	7	0	0
P2T1A_S_med	AFRC-P2T1A	AFRC	PCOMP	P2	T1	A	Medium	2/6/2019	519	0	519	2/6/2019	10/25/2019	7/9/2020	13.361	12.856	0	NA	3	3	0	0
P2T1A_S_lrg	AFRC-P2T1A	AFRC	PCOMP	P2	T1	A	Large	2/6/2019	519	0	519	2/6/2019	10/25/2019	7/9/2020	13.544	20.776	0	NA	1	1	0	0
P2T1B_S_sml	AFRC-P2T1B	AFRC	PCOMP	P2	T1	B	Small	2/6/2019	519	0	519	2/6/2019	10/25/2019	7/9/2020	7.867	5.555	23.185	NA	7	7	3	0.428571429
P2T1B_S_med	AFRC-P2T1B	AFRC	PCOMP	P2	T1	B	Medium	2/6/2019	519	0	519	2/6/2019	10/25/2019	7/9/2020	17.053	26.499	57.971	NA	3	3	2	0.666666667
P2T1B_S_lrg	AFRC-P2T1B	AFRC	PCOMP	P2	T1	B	Large	2/6/2019	519	0	519	2/6/2019	10/25/2019	7/9/2020	10.487	0	46.716	NA	1	1	1	1
P2T1C_S_sml	AFRC-P2T1C	AFRC	PCOMP	P2	T1	C	Small	2/6/2019	519	0	519	2/6/2019	10/25/2019	7/9/2020	8.247	0.887	4.251	NA	7	7	2	0.285714286
P2T1C_S_med	AFRC-P2T1C	AFRC	PCOMP	P2	T1	C	Medium	2/6/2019	519	0	519	2/6/2019	10/25/2019	7/9/2020	15.764	42.461	47.134	NA	3	3	3	1
P2T1C_S_lrg	AFRC-P2T1C	AFRC	PCOMP	P2	T1	C	Large	2/6/2019	519	0	519	2/6/2019	10/25/2019	7/9/2020	13.132	27.695	35.799	NA	1	1	1	1
P2T2A_S_sml	AFRC-P2T2A	AFRC	PCOMP	P2	T2	A	Small	5/28/2019	519	111	408	2/6/2019	10/25/2019	7/9/2020	4.424	4.067	0	NA	7	7	0	0
P2T2A_S_med	AFRC-P2T2A	AFRC	PCOMP	P2	T2	A	Medium	5/28/2019	519	111	408	2/6/2019	10/25/2019	7/9/2020	16.099	12.088	0	NA	3	3	0	0
P2T2A_S_lrg	AFRC-P2T2A	AFRC	PCOMP	P2	T2	A	Large	5/28/2019	519	111	408	2/6/2019	10/25/2019	7/9/2020	13.015	10.735	0	NA	1	1	0	0
P2T2B_S_sml	AFRC-P2T2B	AFRC	PCOMP	P2	T2	B	Small	5/28/2019	519	111	408	2/6/2019	10/25/2019	7/9/2020	7.545	0	0	NA	7	7	0	0
P2T2B_S_med	AFRC-P2T2B	AFRC	PCOMP	P2	T2	B	Medium	5/28/2019	519	111	408	2/6/2019	10/25/2019	7/9/2020	15.022	0	0	NA	3	3	0	0
P2T2B_S_lrg	AFRC-P2T2B	AFRC	PCOMP	P2	T2	B	Large	5/28/2019	519	111	408	2/6/2019	10/25/2019	7/9/2020	13.075	0	0	NA	1	1	0	0
P2T2C_S_sml	AFRC-P2T2C	AFRC	PCOMP	P2	T2	C	Small	5/28/2019	519	111	408	2/6/2019	10/25/2019	7/9/2020	6.206	10.45	29.976	NA	7	7	5	0.714285714
P2T2C_S_med	AFRC-P2T2C	AFRC	PCOMP	P2	T2	C	Medium	5/28/2019	519	111	408	2/6/2019	10/25/2019	7/9/2020	9.642	43.387	85.415	NA	3	3	3	1
P2T2C_S_lrg	AFRC-P2T2C	AFRC	PCOMP	P2	T2	C	Large	5/28/2019	519	111	408	2/6/2019	10/25/2019	7/9/2020	11.571	15.707	33.998	NA	1	1	1	1
P2T3A_S_sml	AFRC-P2T3A	AFRC	PCOMP	P2	T3	A	Small	10/18/2019	519	254	265	2/6/2019	10/25/2019	7/9/2020	6.173	0	33.986	NA	7	7	5	0.714285714
P2T3A_S_med	AFRC-P2T3A	AFRC	PCOMP	P2	T3	A	Medium	10/18/2019	519	254	265	2/6/2019	10/25/2019	7/9/2020	16.14	0	61.739	NA	3	3	3	1
P2T3A_S_lrg	AFRC-P2T3A	AFRC	PCOMP	P2	T3	A	Large	10/18/2019	519	254	265	2/6/2019	10/25/2019	7/9/2020	11.344	0	0.645	NA	1	1	1	1
P2T3B_S_sml	AFRC-P2T3B	AFRC	PCOMP	P2	T3	B	Small	10/18/2019	519	254	265	2/6/2019	10/25/2019	7/9/2020	6.253	0	0	NA	7	7	0	0
P2T3B_S_med	AFRC-P2T3B	AFRC	PCOMP	P2	T3	B	Medium	10/18/2019	519	254	265	2/6/2019	10/25/2019	7/9/2020	15.013	0	46.189	NA	3	3	3	1
P2T3B_S_lrg	AFRC-P2T3B	AFRC	PCOMP	P2	T3	B	Large	10/18/2019	519	254	265	2/6/2019	10/25/2019	7/9/2020	9.193	0	14.892	NA	1	1	1	1
P2T3C_S_sml	AFRC-P2T3C	AFRC	PCOMP	P2	T3	C	Small	10/18/2019	519	254	265	2/6/2019	10/25/2019	7/9/2020	6.82	0	7.618	NA	7	7	4	0.571428571
P2T3C_S_med	AFRC-P2T3C	AFRC	PCOMP	P2	T3	C	Medium	10/18/2019	519	254	265	2/6/2019	10/25/2019	7/9/2020	8.161	0	6.21	NA	3	3	1	0.333333333
P2T3C_S_lrg	AFRC-P2T3C	AFRC	PCOMP	P2	T3	C	Large	10/18/2019	519	254	265	2/6/2019	10/25/2019	7/9/2020	11.251	0	48.459	NA	1	1	1	1
P2T1A_C_sml	HIMB-P2T1A	HIMB	PCOMP	P5	T1	A	Small	12/10/2018	367	0	367	12/10/2018	8/15/2019	12/12/2019	5.782	2.73	2.91	0	7	7	2	0.285714286
P2T1A_C_med	HIMB-P2T1A	HIMB	PCOMP	P5	T1	A	Medium	12/10/2018	367	0	367	12/10/2018	8/15/2019	12/12/2019	8.05	4.407	4.904	11.8679	3	3	1	0.333333333
P2T1A_C_lrg	HIMB-P2T1A	HIMB	PCOMP	P5	T1	A	Large	12/10/2018	367	0	367	12/10/2018	8/15/2019	12/12/2019	11.951	0	0	0	1	1	0	0
P2T1B_C_sml	HIMB-P2T1B	HIMB	PCOMP	P5	T1	B	Small	12/10/2018	367	0	367	12/10/2018	8/15/2019	12/12/2019	5.171	4.364	4.253	12.882	7	7	2	0.285714286
P2T1B_C_med	HIMB-P2T1B	HIMB	PCOMP	P5	T1	B	Medium	12/10/2018	367	0	367	12/10/2018	8/15/2019	12/12/2019	8.576	4.181	3.614	6.07341	3	3	1	0.333333333
P2T1B_C_lrg	HIMB-P2T1B	HIMB	PCOMP	P5	T1	B	Large	12/10/2018	367	0	367	12/10/2018	8/15/2019	12/12/2019	12.299	3.89	4.615	6.46123	1	1	1	1
P2T1C_C_sml	HIMB-P2T1C	HIMB	PCOMP	P5	T1	C	Small	12/10/2018	367	0	367	12/10/2018	8/15/2019	12/12/2019	4.269	4.864	8.674	19.3616	7	7	5	0.714285714
P2T1C_C_med	HIMB-P2T1C	HIMB	PCOMP	P5	T1	C	Medium	12/10/2018	367	0	367	12/10/2018	8/15/2019	12/12/2019	7.25	6.571	9.887	16.6596	3	3	2	0.666666667
P2T1C_C_lrg	HIMB-P2T1C	HIMB	PCOMP	P5	T1	C	Large	12/10/2018	367	0	367	12/10/2018	8/15/2019	12/12/2019	8.657	0	0	0	1	1	0	0
P2T2A_C_sml	HIMB-P2T2A	HIMB	PCOMP	P5	T2	A	Small	4/4/2019	367	116	252	12/10/2018	8/15/2019	12/12/2019	5.838	3.742	0	0	7	5	0	0
P2T2A_C_med	HIMB-P2T2A	HIMB	PCOMP	P5	T2	A	Medium	4/4/2019	367	116	252	12/10/2018	8/15/2019	12/12/2019	7.106	4.073	8.793	15.0232	3	3	2	0.666666667
P2T2A_C_lrg	HIMB-P2T2A	HIMB	PCOMP	P5	T2	A	Large	4/4/2019	367	116	252	12/10/2018	8/15/2019	12/12/2019	12.183	0	0	0	1	1	0	0
P2T2B_C_sml	HIMB-P2T2B	HIMB	PCOMP	P5	T2	B	Small	4/4/2019	367	116	252	12/10/2018	8/15/2019	12/12/2019	6.79	1.568	2.151	0	7	5	1	0.2
P2T2B_C_med	HIMB-P2T2B	HIMB	PCOMP	P5	T2	B	Medium	4/4/2019	367	116	252	12/10/2018	8/15/2019	12/12/2019	9.643	2.475	2.436	0	3	3	1	0.333333333
P2T2B_C_lrg	HIMB-P2T2B	HIMB	PCOMP	P5	T2	B	Large	4/4/2019	367	116	252	12/10/2018	8/15/2019	12/12/2019	7.144	0.963	0	0	1	1	0	0
P2T2C_C_sml	HIMB-P2T2C	HIMB	PCOMP	P5	T2	C	Small	4/4/2019	367	116	252	12/10/2018	8/15/2019	12/12/2019	6.429	0	0	0	7	0	0	NA
P2T2C_C_med	HIMB-P2T2C	HIMB	PCOMP	P5	T2	C	Medium	4/4/2019	367	116	252	12/10/2018	8/15/2019	12/12/2019	7.859	3.673	4.563	8.6245	3	1	1	1
P2T2C_C_lrg	HIMB-P2T2C	HIMB	PCOMP	P5	T2	C	Large	4/4/2019	367	116	252	12/10/2018	8/15/2019	12/12/2019	10.381	3.906	0	0	1	1	0	0
P2T3A_C_sml	HIMB-P2T3A	HIMB	PCOMP	P5	T3	A	Small	8/16/2019	367	250	118	12/10/2018	8/15/2019	12/12/2019	4.729	3.402	6.917	10.3018	7	4	4	1
P2T3A_C_med	HIMB-P2T3A	HIMB	PCOMP	P5	T3	A	Medium	8/16/2019	367	250	118	12/10/2018	8/15/2019	12/12/2019	8.887	7.721	5.285	4.27378	3	3	3	1
P2T3A_C_lrg	HIMB-P2T3A	HIMB	PCOMP	P5	T3	A	Large	8/16/2019	367	250	118	12/10/2018	8/15/2019	12/12/2019	8.664	8.016	5.856	8.87798	1	1	1	1
P2T3B_C_sml	HIMB-P2T3B	HIMB	PCOMP	P5	T3	B	Small	8/16/2019	367	250	118	12/10/2018	8/15/2019	12/12/2019	5.771	2.151	1.589	2.21148	7	2	1	0.5
P2T3B_C_med	HIMB-P2T3B	HIMB	PCOMP	P5	T3	B	Medium	8/16/2019	367	250	118	12/10/2018	8/15/2019	12/12/2019	5.811	14.082	16.509	66.4624	3	3	3	1
P2T3B_C_lrg	HIMB-P2T3B	HIMB	PCOMP	P5	T3	B	Large	8/16/2019	367	250	118	12/10/2018	8/15/2019	12/12/2019	8.102	0	0	0	1	0	0	NA
P2T3C_C_sml	HIMB-P2T3C	HIMB	PCOMP	P5	T3	C	Small	8/16/2019	367	250	118	12/10/2018	8/15/2019	12/12/2019	5.302	5.241	0.84	0	7	2	1	0.5
P2T3C_C_med	HIMB-P2T3C	HIMB	PCOMP	P5	T3	C	Medium	8/16/2019	367	250	118	12/10/2018	8/15/2019	12/12/2019	7.626	4.152	5.2	18.07	3	1	1	1
P2T3C_C_lrg	HIMB-P2T3C	HIMB	PCOMP	P5	T3	C	Large	8/16/2019	367	250	118	12/10/2018	8/15/2019	12/12/2019	9.785	23.434	24.968	50.5904	1	1	1	1
P3T1A_S_sml	AFRC-P3T1A	AFRC	PCOMP	P3	T1	A	Small	2/6/2019	519	0	519	2/6/2019	10/25/2019	7/9/2020	6.646	0.599	0	NA	7	7	0	0
P3T1A_S_med	AFRC-P3T1A	AFRC	PCOMP	P3	T1	A	Medium	2/6/2019	519	0	519	2/6/2019	10/25/2019	7/9/2020	17.089	29.803	0	NA	3	3	0	0
P3T1A_S_lrg	AFRC-P3T1A	AFRC	PCOMP	P3	T1	A	Large	2/6/2019	519	0	519	2/6/2019	10/25/2019	7/9/2020	14.523	38.956	0	NA	1	1	0	0
P3T1B_S_sml	AFRC-P3T1B	AFRC	PCOMP	P3	T1	B	Small	2/6/2019	519	0	519	2/6/2019	10/25/2019	7/9/2020	8.196	7.287	19.796	NA	7	7	4	0.571428571
P3T1B_S_med	AFRC-P3T1B	AFRC	PCOMP	P3	T1	B	Medium	2/6/2019	519	0	519	2/6/2019	10/25/2019	7/9/2020	16.015	31.947	36.53	NA	3	3	2	0.666666667
P3T1B_S_lrg	AFRC-P3T1B	AFRC	PCOMP	P3	T1	B	Large	2/6/2019	519	0	519	2/6/2019	10/25/2019	7/9/2020	12.755	13.559	35.89	NA	1	1	1	1
P3T1C_S_sml	AFRC-P3T1C	AFRC	PCOMP	P3	T1	C	Small	2/6/2019	519	0	519	2/6/2019	10/25/2019	7/9/2020	8.591	0.53	0.559	NA	7	7	1	0.142857143
P3T1C_S_med	AFRC-P3T1C	AFRC	PCOMP	P3	T1	C	Medium	2/6/2019	519	0	519	2/6/2019	10/25/2019	7/9/2020	15.579	8.511	0	NA	3	3	0	0
P3T1C_S_lrg	AFRC-P3T1C	AFRC	PCOMP	P3	T1	C	Large	2/6/2019	519	0	519	2/6/2019	10/25/2019	7/9/2020	15.882	23.832	0	NA	1	1	0	0
P3T2A_S_sml	AFRC-P3T2A	AFRC	PCOMP	P3	T2	A	Small	5/28/2019	519	111	408	2/6/2019	10/25/2019	7/9/2020	9.125	0	0	NA	7	7	0	0
P3T2A_S_med	AFRC-P3T2A	AFRC	PCOMP	P3	T2	A	Medium	5/28/2019	519	111	408	2/6/2019	10/25/2019	7/9/2020	12.102	0	0	NA	3	3	0	0
P3T2A_S_lrg	AFRC-P3T2A	AFRC	PCOMP	P3	T2	A	Large	5/28/2019	519	111	408	2/6/2019	10/25/2019	7/9/2020	16.592	0	0	NA	1	1	0	0
P3T2B_S_sml	AFRC-P3T2B	AFRC	PCOMP	P3	T2	B	Small	5/28/2019	519	111	408	2/6/2019	10/25/2019	7/9/2020	7.806	0	14.362	NA	7	7	5	0.714285714
P3T2B_S_med	AFRC-P3T2B	AFRC	PCOMP	P3	T2	B	Medium	5/28/2019	519	111	408	2/6/2019	10/25/2019	7/9/2020	15.209	0	0.933	NA	3	3	1	0.333333333
P3T2B_S_lrg	AFRC-P3T2B	AFRC	PCOMP	P3	T2	B	Large	5/28/2019	519	111	408	2/6/2019	10/25/2019	7/9/2020	3.708	0	4.137	NA	1	1	1	1
P3T2C_S_sml	AFRC-P3T2C	AFRC	PCOMP	P3	T2	C	Small	5/28/2019	519	111	408	2/6/2019	10/25/2019	7/9/2020	8.005	25.444	10.705	NA	7	7	5	0.714285714
P3T2C_S_med	AFRC-P3T2C	AFRC	PCOMP	P3	T2	C	Medium	5/28/2019	519	111	408	2/6/2019	10/25/2019	7/9/2020	13.305	53.017	98.934	NA	3	3	3	1
P3T2C_S_lrg	AFRC-P3T2C	AFRC	PCOMP	P3	T2	C	Large	5/28/2019	519	111	408	2/6/2019	10/25/2019	7/9/2020	18.033	3.537	14.986	NA	1	1	1	1
P3T3A_S_sml	AFRC-P3T3A	AFRC	PCOMP	P3	T3	A	Small	10/18/2019	519	254	265	2/6/2019	10/25/2019	7/9/2020	8.278	0	35.526	NA	7	7	5	0.714285714
P3T3A_S_med	AFRC-P3T3A	AFRC	PCOMP	P3	T3	A	Medium	10/18/2019	519	254	265	2/6/2019	10/25/2019	7/9/2020	12.818	0	50.944	NA	3	3	3	1
P3T3A_S_lrg	AFRC-P3T3A	AFRC	PCOMP	P3	T3	A	Large	10/18/2019	519	254	265	2/6/2019	10/25/2019	7/9/2020	14.756	0	64.894	NA	1	1	1	1
P3T3B_S_sml	AFRC-P3T3B	AFRC	PCOMP	P3	T3	B	Small	10/18/2019	519	254	265	2/6/2019	10/25/2019	7/9/2020	7.426	0	0	NA	7	7	0	0
P3T3B_S_med	AFRC-P3T3B	AFRC	PCOMP	P3	T3	B	Medium	10/18/2019	519	254	265	2/6/2019	10/25/2019	7/9/2020	13.065	0	12.721	NA	3	3	3	1
P3T3B_S_lrg	AFRC-P3T3B	AFRC	PCOMP	P3	T3	B	Large	10/18/2019	519	254	265	2/6/2019	10/25/2019	7/9/2020	15.326	0	6.421	NA	1	1	1	1
P3T3C_S_sml	AFRC-P3T3C	AFRC	PCOMP	P3	T3	C	Small	10/18/2019	519	254	265	2/6/2019	10/25/2019	7/9/2020	6.996	0	0	NA	7	7	0	0
P3T3C_S_med	AFRC-P3T3C	AFRC	PCOMP	P3	T3	C	Medium	10/18/2019	519	254	265	2/6/2019	10/25/2019	7/9/2020	15.326	0	0	NA	3	3	0	0
P3T3C_S_lrg	AFRC-P3T3C	AFRC	PCOMP	P3	T3	C	Large	10/18/2019	519	254	265	2/6/2019	10/25/2019	7/9/2020	15.182	0	0	NA	1	1	0	0
P3T1A_C_sml	HIMB-P3T1A	HIMB	PCOMP	P6	T1	A	Small	12/10/2018	367	0	367	12/10/2018	8/15/2019	12/12/2019	7.528	9.179	13.828	5.03668	7	7	6	0.857142857
P3T1A_C_med	HIMB-P3T1A	HIMB	PCOMP	P6	T1	A	Medium	12/10/2018	367	0	367	12/10/2018	8/15/2019	12/12/2019	11.792	15.137	18.077	24.4126	3	3	3	1
P3T1A_C_lrg	HIMB-P3T1A	HIMB	PCOMP	P6	T1	A	Large	12/10/2018	367	0	367	12/10/2018	8/15/2019	12/12/2019	10.76	16.743	19.788	62.6312	1	1	1	1
P3T1B_C_sml	HIMB-P3T1B	HIMB	PCOMP	P6	T1	B	Small	12/10/2018	367	0	367	12/10/2018	8/15/2019	12/12/2019	6.709	10.534	15.612	25.6801	7	7	6	0.857142857
P3T1B_C_med	HIMB-P3T1B	HIMB	PCOMP	P6	T1	B	Medium	12/10/2018	367	0	367	12/10/2018	8/15/2019	12/12/2019	10.14	22.012	23.94	68.5705	3	3	3	1
P3T1B_C_lrg	HIMB-P3T1B	HIMB	PCOMP	P6	T1	B	Large	12/10/2018	367	0	367	12/10/2018	8/15/2019	12/12/2019	8.867	13.115	16.183	23.8496	1	1	1	1
P3T1C_C_sml	HIMB-P3T1C	HIMB	PCOMP	P6	T1	C	Small	12/10/2018	367	0	367	12/10/2018	8/15/2019	12/12/2019	7.975	10.428	9.811	8.518	7	7	5	0.714285714
P3T1C_C_med	HIMB-P3T1C	HIMB	PCOMP	P6	T1	C	Medium	12/10/2018	367	0	367	12/10/2018	8/15/2019	12/12/2019	11.546	15.584	21.378	73.6408	3	3	2	0.666666667
P3T1C_C_lrg	HIMB-P3T1C	HIMB	PCOMP	P6	T1	C	Large	12/10/2018	367	0	367	12/10/2018	8/15/2019	12/12/2019	10.062	7.18	7.206	15.8981	1	1	1	1
P3T2A_C_sml	HIMB-P3T2A	HIMB	PCOMP	P6	T2	A	Small	4/4/2019	367	116	252	12/10/2018	8/15/2019	12/12/2019	6.375	0	0	0	7	2	0	0
P3T2A_C_med	HIMB-P3T2A	HIMB	PCOMP	P6	T2	A	Medium	4/4/2019	367	116	252	12/10/2018	8/15/2019	12/12/2019	11.626	13.563	17.077	26.0466	3	2	2	1
P3T2A_C_lrg	HIMB-P3T2A	HIMB	PCOMP	P6	T2	A	Large	4/4/2019	367	116	252	12/10/2018	8/15/2019	12/12/2019	7.562	9.289	14.033	33.8792	1	1	1	1
P3T2B_C_sml	HIMB-P3T2B	HIMB	PCOMP	P6	T2	B	Small	4/4/2019	367	116	252	12/10/2018	8/15/2019	12/12/2019	7.739	4.55	6.083	6.02654	7	3	3	1
P3T2B_C_med	HIMB-P3T2B	HIMB	PCOMP	P6	T2	B	Medium	4/4/2019	367	116	252	12/10/2018	8/15/2019	12/12/2019	12.566	8.067	17.442	46.3422	3	3	3	1
P3T2B_C_lrg	HIMB-P3T2B	HIMB	PCOMP	P6	T2	B	Large	4/4/2019	367	116	252	12/10/2018	8/15/2019	12/12/2019	8.959	3.466	8.268	13.9852	1	1	1	1
P3T2C_C_sml	HIMB-P3T2C	HIMB	PCOMP	P6	T2	C	Small	4/4/2019	367	116	252	12/10/2018	8/15/2019	12/12/2019	6.058	0	0	0	7	7	0	0
P3T2C_C_med	HIMB-P3T2C	HIMB	PCOMP	P6	T2	C	Medium	4/4/2019	367	116	252	12/10/2018	8/15/2019	12/12/2019	10.887	1.098	1.431	2.79719	3	2	1	0.5
P3T2C_C_lrg	HIMB-P3T2C	HIMB	PCOMP	P6	T2	C	Large	4/4/2019	367	116	252	12/10/2018	8/15/2019	12/12/2019	7.043	0	0	0	1	1	0	0
P3T3A_C_sml	HIMB-P3T3A	HIMB	PCOMP	P6	T3	A	Small	8/16/2019	367	250	118	12/10/2018	8/15/2019	12/12/2019	8.597	0	0	0	7	1	0	0
P3T3A_C_med	HIMB-P3T3A	HIMB	PCOMP	P6	T3	A	Medium	8/16/2019	367	250	118	12/10/2018	8/15/2019	12/12/2019	9.577	0	0	0	3	0	0	NA
P3T3A_C_lrg	HIMB-P3T3A	HIMB	PCOMP	P6	T3	A	Large	8/16/2019	367	250	118	12/10/2018	8/15/2019	12/12/2019	6.193	0	0	0	1	0	0	NA
P3T3B_C_sml	HIMB-P3T3B	HIMB	PCOMP	P6	T3	B	Small	8/16/2019	367	250	118	12/10/2018	8/15/2019	12/12/2019	6.846	8.497	12.727	30.8912	7	4	4	1
P3T3B_C_med	HIMB-P3T3B	HIMB	PCOMP	P6	T3	B	Medium	8/16/2019	367	250	118	12/10/2018	8/15/2019	12/12/2019	9.301	37.746	32.975	87.5821	3	3	3	1
P3T3B_C_lrg	HIMB-P3T3B	HIMB	PCOMP	P6	T3	B	Large	8/16/2019	367	250	118	12/10/2018	8/15/2019	12/12/2019	7.042	6.807	8.36	27.6378	1	1	1	1
P3T3C_C_sml	HIMB-P3T3C	HIMB	PCOMP	P6	T3	C	Small	8/16/2019	367	250	118	12/10/2018	8/15/2019	12/12/2019	7.301	29.191	8.678	0	7	7	5	0.714285714
P3T3C_C_med	HIMB-P3T3C	HIMB	PCOMP	P6	T3	C	Medium	8/16/2019	367	250	118	12/10/2018	8/15/2019	12/12/2019	10.783	23.538	28.885	62.1622	3	3	3	1
P3T3C_C_lrg	HIMB-P3T3C	HIMB	PCOMP	P6	T3	C	Large	8/16/2019	367	250	118	12/10/2018	8/15/2019	12/12/2019	7.127	18.643	4.038	8.72127	1	1	0	0
