# Supplementary material for: Coral micro-fragmentation assays for optimizing active reef restoration efforts
Source: PeerJ. 2022 Jul 18;10:e13653. doi: 10.7717/peerj.13653 (PMC9302430; doi:10.7717/peerj.13653)
Supplement: Supplemental Information 4 — Pyramid assay survivorship (alive (1) or dead (0)) datasheet for small (1 cm2) medium (3 cm2) and large (9 cm2) individual fragments of Montipora capitata, and Porites compressa, outplanted from the in-situ and ex-situ nurseries with variable outplanting times (directly after fragmentation, after 4 months and after 8 months). [file peerj-10-13653-s004.csv]

id	id_withSite	pyramid	site	species	genotype	time	replicate	rep_geno_size	size	experiment_length	exp_day_outplanted	days_on_reef	date_1_start	date_2_outplanting	date_3_end	area_1	area_2	area_3	alive_0	alive_1	alive_2
M1T1A_C_sml-1	HIMB_M1T1A_C_sml-1	HIMB-M1T1A	HIMB	MCAP	M4	T1	A	M1smlA	Small	367	0	367	12/10/2018	12/10/2018	12/12/2019	0.312	0.312	0.445	1	1	1
M1T1A_C_sml-2	HIMB_M1T1A_C_sml-2	HIMB-M1T1A	HIMB	MCAP	M4	T1	A	M1smlA	Small	367	0	367	12/10/2018	12/10/2018	12/12/2019	0.504	0.504	0	1	1	0
M1T1A_C_sml-3	HIMB_M1T1A_C_sml-3	HIMB-M1T1A	HIMB	MCAP	M4	T1	A	M1smlA	Small	367	0	367	12/10/2018	12/10/2018	12/12/2019	0.397	0.397	0	1	1	0
M1T1A_C_sml-4	HIMB_M1T1A_C_sml-4	HIMB-M1T1A	HIMB	MCAP	M4	T1	A	M1smlA	Small	367	0	367	12/10/2018	12/10/2018	12/12/2019	1.07	1.07	0	1	1	0
M1T1A_C_sml-5	HIMB_M1T1A_C_sml-5	HIMB-M1T1A	HIMB	MCAP	M4	T1	A	M1smlA	Small	367	0	367	12/10/2018	12/10/2018	12/12/2019	0.411	0.411	5.386	1	1	1
M1T1A_C_sml-6	HIMB_M1T1A_C_sml-6	HIMB-M1T1A	HIMB	MCAP	M4	T1	A	M1smlA	Small	367	0	367	12/10/2018	12/10/2018	12/12/2019	0.264	0.264	0.785	1	1	1
M1T1A_C_sml-7	HIMB_M1T1A_C_sml-7	HIMB-M1T1A	HIMB	MCAP	M4	T1	A	M1smlA	Small	367	0	367	12/10/2018	12/10/2018	12/12/2019	0.802	0.802	0	1	1	1
M1T1A_C_med-l	HIMB_M1T1A_C_med-l	HIMB-M1T1A	HIMB	MCAP	M4	T1	A	M1medA	Medium	367	0	367	12/10/2018	12/10/2018	12/12/2019	2.468	2.468	0	1	1	0
M1T1A_C_med-m	HIMB_M1T1A_C_med-m	HIMB-M1T1A	HIMB	MCAP	M4	T1	A	M1medA	Medium	367	0	367	12/10/2018	12/10/2018	12/12/2019	1.97	1.97	21.556	1	1	1
M1T1A_C_med-r	HIMB_M1T1A_C_med-r	HIMB-M1T1A	HIMB	MCAP	M4	T1	A	M1medA	Medium	367	0	367	12/10/2018	12/10/2018	12/12/2019	1.864	1.864	0	1	1	1
M1T1A_C_lrg	HIMB_M1T1A_C_lrg	HIMB-M1T1A	HIMB	MCAP	M4	T1	A	M1lrgA	Large	367	0	367	12/10/2018	12/10/2018	12/12/2019	5.794	5.794	11.444	1	1	1
M1T1B_C_sml-1	HIMB_M1T1B_C_sml-1	HIMB-M1T1B	HIMB	MCAP	M4	T1	B	M1smlB	Small	367	0	367	12/10/2018	12/10/2018	12/12/2019	0.355	0.355	0	1	1	0
M1T1B_C_sml-2	HIMB_M1T1B_C_sml-2	HIMB-M1T1B	HIMB	MCAP	M4	T1	B	M1smlB	Small	367	0	367	12/10/2018	12/10/2018	12/12/2019	0.444	0.444	0.639	1	1	1
M1T1B_C_sml-3	HIMB_M1T1B_C_sml-3	HIMB-M1T1B	HIMB	MCAP	M4	T1	B	M1smlB	Small	367	0	367	12/10/2018	12/10/2018	12/12/2019	0.582	0.582	1.162	1	1	1
M1T1B_C_sml-4	HIMB_M1T1B_C_sml-4	HIMB-M1T1B	HIMB	MCAP	M4	T1	B	M1smlB	Small	367	0	367	12/10/2018	12/10/2018	12/12/2019	0.467	0.467	9.083	1	1	1
M1T1B_C_sml-5	HIMB_M1T1B_C_sml-5	HIMB-M1T1B	HIMB	MCAP	M4	T1	B	M1smlB	Small	367	0	367	12/10/2018	12/10/2018	12/12/2019	0.655	0.655	0	1	1	0
M1T1B_C_sml-6	HIMB_M1T1B_C_sml-6	HIMB-M1T1B	HIMB	MCAP	M4	T1	B	M1smlB	Small	367	0	367	12/10/2018	12/10/2018	12/12/2019	0.374	0.374	0	1	1	1
M1T1B_C_sml-7	HIMB_M1T1B_C_sml-7	HIMB-M1T1B	HIMB	MCAP	M4	T1	B	M1smlB	Small	367	0	367	12/10/2018	12/10/2018	12/12/2019	0.465	0.465	0	1	1	1
M1T1B_C_med-l	HIMB_M1T1B_C_med-l	HIMB-M1T1B	HIMB	MCAP	M4	T1	B	M1medB	Medium	367	0	367	12/10/2018	12/10/2018	12/12/2019	1.779	1.779	5.376	1	1	1
M1T1B_C_med-m	HIMB_M1T1B_C_med-m	HIMB-M1T1B	HIMB	MCAP	M4	T1	B	M1medB	Medium	367	0	367	12/10/2018	12/10/2018	12/12/2019	2.432	2.432	0	1	1	0
M1T1B_C_med-r	HIMB_M1T1B_C_med-r	HIMB-M1T1B	HIMB	MCAP	M4	T1	B	M1medB	Medium	367	0	367	12/10/2018	12/10/2018	12/12/2019	2.772	2.772	1.186	1	1	1
M1T1B_C_lrg	HIMB_M1T1B_C_lrg	HIMB-M1T1B	HIMB	MCAP	M4	T1	B	M1lrgB	Large	367	0	367	12/10/2018	12/10/2018	12/12/2019	7.734	7.734	17.634	1	1	1
M1T1C_C_sml-1	HIMB_M1T1C_C_sml-1	HIMB-M1T1C	HIMB	MCAP	M4	T1	C	M1smlC	Small	367	0	367	12/10/2018	12/10/2018	12/12/2019	0.271	0.271	0.558	1	1	1
M1T1C_C_sml-2	HIMB_M1T1C_C_sml-2	HIMB-M1T1C	HIMB	MCAP	M4	T1	C	M1smlC	Small	367	0	367	12/10/2018	12/10/2018	12/12/2019	0.628	0.628	0	1	1	0
M1T1C_C_sml-3	HIMB_M1T1C_C_sml-3	HIMB-M1T1C	HIMB	MCAP	M4	T1	C	M1smlC	Small	367	0	367	12/10/2018	12/10/2018	12/12/2019	0.283	0.283	0	1	1	0
M1T1C_C_sml-4	HIMB_M1T1C_C_sml-4	HIMB-M1T1C	HIMB	MCAP	M4	T1	C	M1smlC	Small	367	0	367	12/10/2018	12/10/2018	12/12/2019	0.4	0.4	2.722	1	1	1
M1T1C_C_sml-5	HIMB_M1T1C_C_sml-5	HIMB-M1T1C	HIMB	MCAP	M4	T1	C	M1smlC	Small	367	0	367	12/10/2018	12/10/2018	12/12/2019	0.682	0.682	0	1	1	0
M1T1C_C_sml-6	HIMB_M1T1C_C_sml-6	HIMB-M1T1C	HIMB	MCAP	M4	T1	C	M1smlC	Small	367	0	367	12/10/2018	12/10/2018	12/12/2019	0.414	0.414	0	1	1	0
M1T1C_C_sml-7	HIMB_M1T1C_C_sml-7	HIMB-M1T1C	HIMB	MCAP	M4	T1	C	M1smlC	Small	367	0	367	12/10/2018	12/10/2018	12/12/2019	0.273	0.273	1.308	1	1	1
M1T1C_C_med-l	HIMB_M1T1C_C_med-l	HIMB-M1T1C	HIMB	MCAP	M4	T1	C	M1medC	Medium	367	0	367	12/10/2018	12/10/2018	12/12/2019	2.543	2.543	15.597	1	1	1
M1T1C_C_med-m	HIMB_M1T1C_C_med-m	HIMB-M1T1C	HIMB	MCAP	M4	T1	C	M1medC	Medium	367	0	367	12/10/2018	12/10/2018	12/12/2019	1.332	1.332	4.235	1	1	1
M1T1C_C_med-r	HIMB_M1T1C_C_med-r	HIMB-M1T1C	HIMB	MCAP	M4	T1	C	M1medC	Medium	367	0	367	12/10/2018	12/10/2018	12/12/2019	1.43	1.43	10.909	1	1	1
M1T1C_C_lrg	HIMB_M1T1C_C_lrg	HIMB-M1T1C	HIMB	MCAP	M4	T1	C	M1lrgC	Large	367	0	367	12/10/2018	12/10/2018	12/12/2019	5.566	5.566	19.641	1	1	1
M1T2A_C_sml-1	HIMB_M1T2A_C_sml-1	HIMB-M1T2A	HIMB	MCAP	M4	T2	A	M1smlA	Small	367	116	252	12/10/2018	4/4/2019	12/12/2019	0.308	1.01	0	1	1	0
M1T2A_C_sml-2	HIMB_M1T2A_C_sml-2	HIMB-M1T2A	HIMB	MCAP	M4	T2	A	M1smlA	Small	367	116	252	12/10/2018	4/4/2019	12/12/2019	0.352	0.837	0	1	1	0
M1T2A_C_sml-3	HIMB_M1T2A_C_sml-3	HIMB-M1T2A	HIMB	MCAP	M4	T2	A	M1smlA	Small	367	116	252	12/10/2018	4/4/2019	12/12/2019	0.23	0.455	0	1	1	0
M1T2A_C_sml-4	HIMB_M1T2A_C_sml-4	HIMB-M1T2A	HIMB	MCAP	M4	T2	A	M1smlA	Small	367	116	252	12/10/2018	4/4/2019	12/12/2019	0.547	1.251	0	1	1	0
M1T2A_C_sml-5	HIMB_M1T2A_C_sml-5	HIMB-M1T2A	HIMB	MCAP	M4	T2	A	M1smlA	Small	367	116	252	12/10/2018	4/4/2019	12/12/2019	0.43	0.984	0	1	1	0
M1T2A_C_sml-6	HIMB_M1T2A_C_sml-6	HIMB-M1T2A	HIMB	MCAP	M4	T2	A	M1smlA	Small	367	116	252	12/10/2018	4/4/2019	12/12/2019	0.389	0.97	0	1	1	0
M1T2A_C_sml-7	HIMB_M1T2A_C_sml-7	HIMB-M1T2A	HIMB	MCAP	M4	T2	A	M1smlA	Small	367	116	252	12/10/2018	4/4/2019	12/12/2019	0.414	0.268	0	1	1	0
M1T2A_C_med-l	HIMB_M1T2A_C_med-l	HIMB-M1T2A	HIMB	MCAP	M4	T2	A	M1medA	Medium	367	116	252	12/10/2018	4/4/2019	12/12/2019	3.27	5.276	3.612	1	1	1
M1T2A_C_med-m	HIMB_M1T2A_C_med-m	HIMB-M1T2A	HIMB	MCAP	M4	T2	A	M1medA	Medium	367	116	252	12/10/2018	4/4/2019	12/12/2019	1.615	4.191	0	1	1	0
M1T2A_C_med-r	HIMB_M1T2A_C_med-r	HIMB-M1T2A	HIMB	MCAP	M4	T2	A	M1medA	Medium	367	116	252	12/10/2018	4/4/2019	12/12/2019	2.025	3.356	0	1	1	0
M1T2A_C_lrg	HIMB_M1T2A_C_lrg	HIMB-M1T2A	HIMB	MCAP	M4	T2	A	M1lrgA	Large	367	116	252	12/10/2018	4/4/2019	12/12/2019	7.146	10.94	0	1	1	0
M1T2B_C_sml-1	HIMB_M1T2B_C_sml-1	HIMB-M1T2B	HIMB	MCAP	M4	T2	B	M1smlB	Small	367	116	252	12/10/2018	4/4/2019	12/12/2019	0.241	0.83	2.493	1	1	1
M1T2B_C_sml-2	HIMB_M1T2B_C_sml-2	HIMB-M1T2B	HIMB	MCAP	M4	T2	B	M1smlB	Small	367	116	252	12/10/2018	4/4/2019	12/12/2019	0.249	0.872	0	1	1	0
M1T2B_C_sml-3	HIMB_M1T2B_C_sml-3	HIMB-M1T2B	HIMB	MCAP	M4	T2	B	M1smlB	Small	367	116	252	12/10/2018	4/4/2019	12/12/2019	0.521	0.931	0.896	1	1	1
M1T2B_C_sml-4	HIMB_M1T2B_C_sml-4	HIMB-M1T2B	HIMB	MCAP	M4	T2	B	M1smlB	Small	367	116	252	12/10/2018	4/4/2019	12/12/2019	0.605	0.877	3.883	1	1	1
M1T2B_C_sml-5	HIMB_M1T2B_C_sml-5	HIMB-M1T2B	HIMB	MCAP	M4	T2	B	M1smlB	Small	367	116	252	12/10/2018	4/4/2019	12/12/2019	0.365	1.308	2.586	1	1	1
M1T2B_C_sml-6	HIMB_M1T2B_C_sml-6	HIMB-M1T2B	HIMB	MCAP	M4	T2	B	M1smlB	Small	367	116	252	12/10/2018	4/4/2019	12/12/2019	0.574	0	0	1	0	0
M1T2B_C_sml-7	HIMB_M1T2B_C_sml-7	HIMB-M1T2B	HIMB	MCAP	M4	T2	B	M1smlB	Small	367	116	252	12/10/2018	4/4/2019	12/12/2019	0.248	0.767	0	1	1	0
M1T2B_C_med-l	HIMB_M1T2B_C_med-l	HIMB-M1T2B	HIMB	MCAP	M4	T2	B	M1medB	Medium	367	116	252	12/10/2018	4/4/2019	12/12/2019	3.535	3.775	0	1	1	0
M1T2B_C_med-m	HIMB_M1T2B_C_med-m	HIMB-M1T2B	HIMB	MCAP	M4	T2	B	M1medB	Medium	367	116	252	12/10/2018	4/4/2019	12/12/2019	1.269	2.64	11.215	1	1	1
M1T2B_C_med-r	HIMB_M1T2B_C_med-r	HIMB-M1T2B	HIMB	MCAP	M4	T2	B	M1medB	Medium	367	116	252	12/10/2018	4/4/2019	12/12/2019	0.881	1.122	0	1	1	1
M1T2B_C_lrg	HIMB_M1T2B_C_lrg	HIMB-M1T2B	HIMB	MCAP	M4	T2	B	M1lrgB	Large	367	116	252	12/10/2018	4/4/2019	12/12/2019	5.601	6.343	12.234	1	1	1
M1T2C_C_sml-1	HIMB_M1T2C_C_sml-1	HIMB-M1T2C	HIMB	MCAP	M4	T2	C	M1smlC	Small	367	116	252	12/10/2018	4/4/2019	12/12/2019	0.603	1.155	0	1	1	0
M1T2C_C_sml-2	HIMB_M1T2C_C_sml-2	HIMB-M1T2C	HIMB	MCAP	M4	T2	C	M1smlC	Small	367	116	252	12/10/2018	4/4/2019	12/12/2019	0.249	0.559	0	1	1	0
M1T2C_C_sml-3	HIMB_M1T2C_C_sml-3	HIMB-M1T2C	HIMB	MCAP	M4	T2	C	M1smlC	Small	367	116	252	12/10/2018	4/4/2019	12/12/2019	0.631	2.095	1.237	1	1	1
M1T2C_C_sml-4	HIMB_M1T2C_C_sml-4	HIMB-M1T2C	HIMB	MCAP	M4	T2	C	M1smlC	Small	367	116	252	12/10/2018	4/4/2019	12/12/2019	0.447	0.894	0	1	1	0
M1T2C_C_sml-5	HIMB_M1T2C_C_sml-5	HIMB-M1T2C	HIMB	MCAP	M4	T2	C	M1smlC	Small	367	116	252	12/10/2018	4/4/2019	12/12/2019	0.425	0	0	1	0	0
M1T2C_C_sml-6	HIMB_M1T2C_C_sml-6	HIMB-M1T2C	HIMB	MCAP	M4	T2	C	M1smlC	Small	367	116	252	12/10/2018	4/4/2019	12/12/2019	0.332	0.814	1.898	1	1	1
M1T2C_C_sml-7	HIMB_M1T2C_C_sml-7	HIMB-M1T2C	HIMB	MCAP	M4	T2	C	M1smlC	Small	367	116	252	12/10/2018	4/4/2019	12/12/2019	0.334	0	0	1	0	0
M1T2C_C_med-l	HIMB_M1T2C_C_med-l	HIMB-M1T2C	HIMB	MCAP	M4	T2	C	M1medC	Medium	367	116	252	12/10/2018	4/4/2019	12/12/2019	1.445	3.44	10.529	1	1	1
M1T2C_C_med-m	HIMB_M1T2C_C_med-m	HIMB-M1T2C	HIMB	MCAP	M4	T2	C	M1medC	Medium	367	116	252	12/10/2018	4/4/2019	12/12/2019	3.292	0	0	1	0	0
M1T2C_C_med-r	HIMB_M1T2C_C_med-r	HIMB-M1T2C	HIMB	MCAP	M4	T2	C	M1medC	Medium	367	116	252	12/10/2018	4/4/2019	12/12/2019	1.568	3.539	0	1	1	0
M1T2C_C_lrg	HIMB_M1T2C_C_lrg	HIMB-M1T2C	HIMB	MCAP	M4	T2	C	M1lrgC	Large	367	116	252	12/10/2018	4/4/2019	12/12/2019	8.388	0	0	1	0	0
M1T3A_C_sml-1	HIMB_M1T3A_C_sml-1	HIMB-M1T3A	HIMB	MCAP	M4	T3	A	M1smlA	Small	367	250	118	12/10/2018	8/16/2019	12/12/2019	0.373	0	0	1	0	0
M1T3A_C_sml-2	HIMB_M1T3A_C_sml-2	HIMB-M1T3A	HIMB	MCAP	M4	T3	A	M1smlA	Small	367	250	118	12/10/2018	8/16/2019	12/12/2019	0.633	0.41	0	1	1	0
M1T3A_C_sml-3	HIMB_M1T3A_C_sml-3	HIMB-M1T3A	HIMB	MCAP	M4	T3	A	M1smlA	Small	367	250	118	12/10/2018	8/16/2019	12/12/2019	0.368	0	0	1	0	0
M1T3A_C_sml-4	HIMB_M1T3A_C_sml-4	HIMB-M1T3A	HIMB	MCAP	M4	T3	A	M1smlA	Small	367	250	118	12/10/2018	8/16/2019	12/12/2019	0.512	0	0	1	0	0
M1T3A_C_sml-5	HIMB_M1T3A_C_sml-5	HIMB-M1T3A	HIMB	MCAP	M4	T3	A	M1smlA	Small	367	250	118	12/10/2018	8/16/2019	12/12/2019	0.324	1.841	2.616	1	1	1
M1T3A_C_sml-6	HIMB_M1T3A_C_sml-6	HIMB-M1T3A	HIMB	MCAP	M4	T3	A	M1smlA	Small	367	250	118	12/10/2018	8/16/2019	12/12/2019	0.531	0.697	1.301	1	1	1
M1T3A_C_sml-7	HIMB_M1T3A_C_sml-7	HIMB-M1T3A	HIMB	MCAP	M4	T3	A	M1smlA	Small	367	250	118	12/10/2018	8/16/2019	12/12/2019	0.513	1.116	2.361	1	1	1
M1T3A_C_med-l	HIMB_M1T3A_C_med-l	HIMB-M1T3A	HIMB	MCAP	M4	T3	A	M1medA	Medium	367	250	118	12/10/2018	8/16/2019	12/12/2019	1.936	5.235	9.154	1	1	1
M1T3A_C_med-m	HIMB_M1T3A_C_med-m	HIMB-M1T3A	HIMB	MCAP	M4	T3	A	M1medA	Medium	367	250	118	12/10/2018	8/16/2019	12/12/2019	2.784	5.603	5.774	1	1	1
M1T3A_C_med-r	HIMB_M1T3A_C_med-r	HIMB-M1T3A	HIMB	MCAP	M4	T3	A	M1medA	Medium	367	250	118	12/10/2018	8/16/2019	12/12/2019	2.294	6.009	10.105	1	1	1
M1T3A_C_lrg	HIMB_M1T3A_C_lrg	HIMB-M1T3A	HIMB	MCAP	M4	T3	A	M1lrgA	Large	367	250	118	12/10/2018	8/16/2019	12/12/2019	5.956	10.684	16.051	1	1	1
M1T3B_C_sml-1	HIMB_M1T3B_C_sml-1	HIMB-M1T3B	HIMB	MCAP	M4	T3	B	M1smlB	Small	367	250	118	12/10/2018	8/16/2019	12/12/2019	0.337	0	0	1	0	0
M1T3B_C_sml-2	HIMB_M1T3B_C_sml-2	HIMB-M1T3B	HIMB	MCAP	M4	T3	B	M1smlB	Small	367	250	118	12/10/2018	8/16/2019	12/12/2019	0.471	3.704	4.182	1	1	1
M1T3B_C_sml-3	HIMB_M1T3B_C_sml-3	HIMB-M1T3B	HIMB	MCAP	M4	T3	B	M1smlB	Small	367	250	118	12/10/2018	8/16/2019	12/12/2019	0.333	0	0	1	0	0
M1T3B_C_sml-4	HIMB_M1T3B_C_sml-4	HIMB-M1T3B	HIMB	MCAP	M4	T3	B	M1smlB	Small	367	250	118	12/10/2018	8/16/2019	12/12/2019	0.395	0	0	1	0	0
M1T3B_C_sml-5	HIMB_M1T3B_C_sml-5	HIMB-M1T3B	HIMB	MCAP	M4	T3	B	M1smlB	Small	367	250	118	12/10/2018	8/16/2019	12/12/2019	0.293	0	0	1	0	0
M1T3B_C_sml-6	HIMB_M1T3B_C_sml-6	HIMB-M1T3B	HIMB	MCAP	M4	T3	B	M1smlB	Small	367	250	118	12/10/2018	8/16/2019	12/12/2019	0.268	1.537	1.389	1	1	1
M1T3B_C_sml-7	HIMB_M1T3B_C_sml-7	HIMB-M1T3B	HIMB	MCAP	M4	T3	B	M1smlB	Small	367	250	118	12/10/2018	8/16/2019	12/12/2019	0.54	3.749	4.62	1	1	1
M1T3B_C_med-l	HIMB_M1T3B_C_med-l	HIMB-M1T3B	HIMB	MCAP	M4	T3	B	M1medB	Medium	367	250	118	12/10/2018	8/16/2019	12/12/2019	2.667	0	0	1	0	0
M1T3B_C_med-m	HIMB_M1T3B_C_med-m	HIMB-M1T3B	HIMB	MCAP	M4	T3	B	M1medB	Medium	367	250	118	12/10/2018	8/16/2019	12/12/2019	1.391	5.924	16.843	1	1	1
M1T3B_C_med-r	HIMB_M1T3B_C_med-r	HIMB-M1T3B	HIMB	MCAP	M4	T3	B	M1medB	Medium	367	250	118	12/10/2018	8/16/2019	12/12/2019	2.315	3.031	0	1	1	1
M1T3B_C_lrg	HIMB_M1T3B_C_lrg	HIMB-M1T3B	HIMB	MCAP	M4	T3	B	M1lrgB	Large	367	250	118	12/10/2018	8/16/2019	12/12/2019	6.697	8.394	20.414	1	1	1
M1T3C_C_sml-1	HIMB_M1T3C_C_sml-1	HIMB-M1T3C	HIMB	MCAP	M4	T3	C	M1smlC	Small	367	250	118	12/10/2018	8/16/2019	12/12/2019	0.52	1.52	2.745	1	1	1
M1T3C_C_sml-2	HIMB_M1T3C_C_sml-2	HIMB-M1T3C	HIMB	MCAP	M4	T3	C	M1smlC	Small	367	250	118	12/10/2018	8/16/2019	12/12/2019	0.342	1.879	2.668	1	1	1
M1T3C_C_sml-3	HIMB_M1T3C_C_sml-3	HIMB-M1T3C	HIMB	MCAP	M4	T3	C	M1smlC	Small	367	250	118	12/10/2018	8/16/2019	12/12/2019	0.755	0	0	1	0	0
M1T3C_C_sml-4	HIMB_M1T3C_C_sml-4	HIMB-M1T3C	HIMB	MCAP	M4	T3	C	M1smlC	Small	367	250	118	12/10/2018	8/16/2019	12/12/2019	0.45	1.936	5.295	1	1	1
M1T3C_C_sml-5	HIMB_M1T3C_C_sml-5	HIMB-M1T3C	HIMB	MCAP	M4	T3	C	M1smlC	Small	367	250	118	12/10/2018	8/16/2019	12/12/2019	0.478	1.847	3.101	1	1	1
M1T3C_C_sml-6	HIMB_M1T3C_C_sml-6	HIMB-M1T3C	HIMB	MCAP	M4	T3	C	M1smlC	Small	367	250	118	12/10/2018	8/16/2019	12/12/2019	0.329	1.956	0	1	1	0
M1T3C_C_sml-7	HIMB_M1T3C_C_sml-7	HIMB-M1T3C	HIMB	MCAP	M4	T3	C	M1smlC	Small	367	250	118	12/10/2018	8/16/2019	12/12/2019	0.587	2.109	4.431	1	1	1
M1T3C_C_med-l	HIMB_M1T3C_C_med-l	HIMB-M1T3C	HIMB	MCAP	M4	T3	C	M1medC	Medium	367	250	118	12/10/2018	8/16/2019	12/12/2019	0.891	3.534	9.909	1	1	1
M1T3C_C_med-m	HIMB_M1T3C_C_med-m	HIMB-M1T3C	HIMB	MCAP	M4	T3	C	M1medC	Medium	367	250	118	12/10/2018	8/16/2019	12/12/2019	0.807	2.671	7.852	1	1	1
M1T3C_C_med-r	HIMB_M1T3C_C_med-r	HIMB-M1T3C	HIMB	MCAP	M4	T3	C	M1medC	Medium	367	250	118	12/10/2018	8/16/2019	12/12/2019	1.236	5.405	11.163	1	1	1
M1T3C_C_lrg	HIMB_M1T3C_C_lrg	HIMB-M1T3C	HIMB	MCAP	M4	T3	C	M1lrgC	Large	367	250	118	12/10/2018	8/16/2019	12/12/2019	4.128	9.701	24.74	1	1	1
M2T1A_C_sml-1	HIMB_M2T1A_C_sml-1	HIMB-M2T1A	HIMB	MCAP	M5	T1	A	M2smlA	Small	367	0	367	12/10/2018	12/10/2018	12/12/2019	0.66	0.66	0	1	1	0
M2T1A_C_sml-2	HIMB_M2T1A_C_sml-2	HIMB-M2T1A	HIMB	MCAP	M5	T1	A	M2smlA	Small	367	0	367	12/10/2018	12/10/2018	12/12/2019	0.445	0.445	0	1	1	0
M2T1A_C_sml-3	HIMB_M2T1A_C_sml-3	HIMB-M2T1A	HIMB	MCAP	M5	T1	A	M2smlA	Small	367	0	367	12/10/2018	12/10/2018	12/12/2019	0.457	0.457	0	1	1	0
M2T1A_C_sml-4	HIMB_M2T1A_C_sml-4	HIMB-M2T1A	HIMB	MCAP	M5	T1	A	M2smlA	Small	367	0	367	12/10/2018	12/10/2018	12/12/2019	0.462	0.462	0	1	1	0
M2T1A_C_sml-5	HIMB_M2T1A_C_sml-5	HIMB-M2T1A	HIMB	MCAP	M5	T1	A	M2smlA	Small	367	0	367	12/10/2018	12/10/2018	12/12/2019	0.446	0.446	0	1	1	0
M2T1A_C_sml-6	HIMB_M2T1A_C_sml-6	HIMB-M2T1A	HIMB	MCAP	M5	T1	A	M2smlA	Small	367	0	367	12/10/2018	12/10/2018	12/12/2019	0.521	0.521	0	1	1	0
M2T1A_C_sml-7	HIMB_M2T1A_C_sml-7	HIMB-M2T1A	HIMB	MCAP	M5	T1	A	M2smlA	Small	367	0	367	12/10/2018	12/10/2018	12/12/2019	0.57	0.57	0	1	1	0
M2T1A_C_med-l	HIMB_M2T1A_C_med-l	HIMB-M2T1A	HIMB	MCAP	M5	T1	A	M2medA	Medium	367	0	367	12/10/2018	12/10/2018	12/12/2019	2.886	2.886	0	1	1	0
M2T1A_C_med-m	HIMB_M2T1A_C_med-m	HIMB-M2T1A	HIMB	MCAP	M5	T1	A	M2medA	Medium	367	0	367	12/10/2018	12/10/2018	12/12/2019	3.371	3.371	0	1	1	0
M2T1A_C_med-r	HIMB_M2T1A_C_med-r	HIMB-M2T1A	HIMB	MCAP	M5	T1	A	M2medA	Medium	367	0	367	12/10/2018	12/10/2018	12/12/2019	3.082	3.082	0	1	1	0
M2T1A_C_lrg	HIMB_M2T1A_C_lrg	HIMB-M2T1A	HIMB	MCAP	M5	T1	A	M2lrgA	Large	367	0	367	12/10/2018	12/10/2018	12/12/2019	7.678	7.678	0	1	1	0
M2T1B_C_sml-1	HIMB_M2T1B_C_sml-1	HIMB-M2T1B	HIMB	MCAP	M5	T1	B	M2smlB	Small	367	0	367	12/10/2018	12/10/2018	12/12/2019	0.704	0.704	0	1	1	0
M2T1B_C_sml-2	HIMB_M2T1B_C_sml-2	HIMB-M2T1B	HIMB	MCAP	M5	T1	B	M2smlB	Small	367	0	367	12/10/2018	12/10/2018	12/12/2019	0.629	0.629	0	1	1	0
M2T1B_C_sml-3	HIMB_M2T1B_C_sml-3	HIMB-M2T1B	HIMB	MCAP	M5	T1	B	M2smlB	Small	367	0	367	12/10/2018	12/10/2018	12/12/2019	1.041	1.041	0	1	1	0
M2T1B_C_sml-4	HIMB_M2T1B_C_sml-4	HIMB-M2T1B	HIMB	MCAP	M5	T1	B	M2smlB	Small	367	0	367	12/10/2018	12/10/2018	12/12/2019	1.016	1.016	0	1	1	0
M2T1B_C_sml-5	HIMB_M2T1B_C_sml-5	HIMB-M2T1B	HIMB	MCAP	M5	T1	B	M2smlB	Small	367	0	367	12/10/2018	12/10/2018	12/12/2019	0.409	0.409	0	1	1	0
M2T1B_C_sml-6	HIMB_M2T1B_C_sml-6	HIMB-M2T1B	HIMB	MCAP	M5	T1	B	M2smlB	Small	367	0	367	12/10/2018	12/10/2018	12/12/2019	0.669	0.669	0	1	1	0
M2T1B_C_sml-7	HIMB_M2T1B_C_sml-7	HIMB-M2T1B	HIMB	MCAP	M5	T1	B	M2smlB	Small	367	0	367	12/10/2018	12/10/2018	12/12/2019	0.739	0.739	0	1	1	0
M2T1B_C_med-l	HIMB_M2T1B_C_med-l	HIMB-M2T1B	HIMB	MCAP	M5	T1	B	M2medB	Medium	367	0	367	12/10/2018	12/10/2018	12/12/2019	3.442	3.442	0	1	1	0
M2T1B_C_med-m	HIMB_M2T1B_C_med-m	HIMB-M2T1B	HIMB	MCAP	M5	T1	B	M2medB	Medium	367	0	367	12/10/2018	12/10/2018	12/12/2019	3.998	3.998	0	1	1	0
M2T1B_C_med-r	HIMB_M2T1B_C_med-r	HIMB-M2T1B	HIMB	MCAP	M5	T1	B	M2medB	Medium	367	0	367	12/10/2018	12/10/2018	12/12/2019	4.175	4.175	0	1	1	0
M2T1B_C_lrg	HIMB_M2T1B_C_lrg	HIMB-M2T1B	HIMB	MCAP	M5	T1	B	M2lrgB	Large	367	0	367	12/10/2018	12/10/2018	12/12/2019	10.336	10.336	0	1	1	0
M2T1C_C_sml-1	HIMB_M2T1C_C_sml-1	HIMB-M2T1C	HIMB	MCAP	M5	T1	C	M2smlC	Small	367	0	367	12/10/2018	12/10/2018	12/12/2019	0.825	0.825	0	1	1	0
M2T1C_C_sml-2	HIMB_M2T1C_C_sml-2	HIMB-M2T1C	HIMB	MCAP	M5	T1	C	M2smlC	Small	367	0	367	12/10/2018	12/10/2018	12/12/2019	0.753	0.753	0	1	1	0
M2T1C_C_sml-3	HIMB_M2T1C_C_sml-3	HIMB-M2T1C	HIMB	MCAP	M5	T1	C	M2smlC	Small	367	0	367	12/10/2018	12/10/2018	12/12/2019	0.556	0.556	0	1	1	0
M2T1C_C_sml-4	HIMB_M2T1C_C_sml-4	HIMB-M2T1C	HIMB	MCAP	M5	T1	C	M2smlC	Small	367	0	367	12/10/2018	12/10/2018	12/12/2019	0.616	0.616	0	1	1	0
M2T1C_C_sml-5	HIMB_M2T1C_C_sml-5	HIMB-M2T1C	HIMB	MCAP	M5	T1	C	M2smlC	Small	367	0	367	12/10/2018	12/10/2018	12/12/2019	1.031	1.031	0	1	1	0
M2T1C_C_sml-6	HIMB_M2T1C_C_sml-6	HIMB-M2T1C	HIMB	MCAP	M5	T1	C	M2smlC	Small	367	0	367	12/10/2018	12/10/2018	12/12/2019	0.906	0.906	0	1	1	0
M2T1C_C_sml-7	HIMB_M2T1C_C_sml-7	HIMB-M2T1C	HIMB	MCAP	M5	T1	C	M2smlC	Small	367	0	367	12/10/2018	12/10/2018	12/12/2019	0.661	0.661	0	1	1	0
M2T1C_C_med-l	HIMB_M2T1C_C_med-l	HIMB-M2T1C	HIMB	MCAP	M5	T1	C	M2medC	Medium	367	0	367	12/10/2018	12/10/2018	12/12/2019	3.22	3.22	0	1	1	0
M2T1C_C_med-m	HIMB_M2T1C_C_med-m	HIMB-M2T1C	HIMB	MCAP	M5	T1	C	M2medC	Medium	367	0	367	12/10/2018	12/10/2018	12/12/2019	4.689	4.689	0	1	1	0
M2T1C_C_med-r	HIMB_M2T1C_C_med-r	HIMB-M2T1C	HIMB	MCAP	M5	T1	C	M2medC	Medium	367	0	367	12/10/2018	12/10/2018	12/12/2019	3.323	3.323	0	1	1	0
M2T1C_C_lrg	HIMB_M2T1C_C_lrg	HIMB-M2T1C	HIMB	MCAP	M5	T1	C	M2lrgC	Large	367	0	367	12/10/2018	12/10/2018	12/12/2019	10.05	10.05	0	1	1	0
M2T2A_C_sml-1	HIMB_M2T2A_C_sml-1	HIMB-M2T2A	HIMB	MCAP	M5	T2	A	M2smlA	Small	367	116	252	12/10/2018	4/4/2019	12/12/2019	0.665	0	0	1	0	0
M2T2A_C_sml-2	HIMB_M2T2A_C_sml-2	HIMB-M2T2A	HIMB	MCAP	M5	T2	A	M2smlA	Small	367	116	252	12/10/2018	4/4/2019	12/12/2019	0.836	0	0	1	0	0
M2T2A_C_sml-3	HIMB_M2T2A_C_sml-3	HIMB-M2T2A	HIMB	MCAP	M5	T2	A	M2smlA	Small	367	116	252	12/10/2018	4/4/2019	12/12/2019	0.848	0	0	1	0	0
M2T2A_C_sml-4	HIMB_M2T2A_C_sml-4	HIMB-M2T2A	HIMB	MCAP	M5	T2	A	M2smlA	Small	367	116	252	12/10/2018	4/4/2019	12/12/2019	0.877	1.848	0	1	1	0
M2T2A_C_sml-5	HIMB_M2T2A_C_sml-5	HIMB-M2T2A	HIMB	MCAP	M5	T2	A	M2smlA	Small	367	116	252	12/10/2018	4/4/2019	12/12/2019	0.738	0	0	1	0	0
M2T2A_C_sml-6	HIMB_M2T2A_C_sml-6	HIMB-M2T2A	HIMB	MCAP	M5	T2	A	M2smlA	Small	367	116	252	12/10/2018	4/4/2019	12/12/2019	0.47	0	0	1	0	0
M2T2A_C_sml-7	HIMB_M2T2A_C_sml-7	HIMB-M2T2A	HIMB	MCAP	M5	T2	A	M2smlA	Small	367	116	252	12/10/2018	4/4/2019	12/12/2019	0.793	1.545	0	1	1	0
M2T2A_C_med-l	HIMB_M2T2A_C_med-l	HIMB-M2T2A	HIMB	MCAP	M5	T2	A	M2medA	Medium	367	116	252	12/10/2018	4/4/2019	12/12/2019	3.353	0	0	1	0	0
M2T2A_C_med-m	HIMB_M2T2A_C_med-m	HIMB-M2T2A	HIMB	MCAP	M5	T2	A	M2medA	Medium	367	116	252	12/10/2018	4/4/2019	12/12/2019	3.404	3.539	0	1	1	0
M2T2A_C_med-r	HIMB_M2T2A_C_med-r	HIMB-M2T2A	HIMB	MCAP	M5	T2	A	M2medA	Medium	367	116	252	12/10/2018	4/4/2019	12/12/2019	2.646	0	0	1	0	0
M2T2A_C_lrg	HIMB_M2T2A_C_lrg	HIMB-M2T2A	HIMB	MCAP	M5	T2	A	M2lrgA	Large	367	116	252	12/10/2018	4/4/2019	12/12/2019	10.924	0	0	1	0	0
M2T2B_C_sml-1	HIMB_M2T2B_C_sml-1	HIMB-M2T2B	HIMB	MCAP	M5	T2	B	M2smlB	Small	367	116	252	12/10/2018	4/4/2019	12/12/2019	0.686	1.545	0	1	1	0
M2T2B_C_sml-2	HIMB_M2T2B_C_sml-2	HIMB-M2T2B	HIMB	MCAP	M5	T2	B	M2smlB	Small	367	116	252	12/10/2018	4/4/2019	12/12/2019	0.795	2.482	0	1	1	0
M2T2B_C_sml-3	HIMB_M2T2B_C_sml-3	HIMB-M2T2B	HIMB	MCAP	M5	T2	B	M2smlB	Small	367	116	252	12/10/2018	4/4/2019	12/12/2019	0.594	1.881	0	1	1	0
M2T2B_C_sml-4	HIMB_M2T2B_C_sml-4	HIMB-M2T2B	HIMB	MCAP	M5	T2	B	M2smlB	Small	367	116	252	12/10/2018	4/4/2019	12/12/2019	0.898	1.317	0	1	1	0
M2T2B_C_sml-5	HIMB_M2T2B_C_sml-5	HIMB-M2T2B	HIMB	MCAP	M5	T2	B	M2smlB	Small	367	116	252	12/10/2018	4/4/2019	12/12/2019	0.578	0	0	1	0	0
M2T2B_C_sml-6	HIMB_M2T2B_C_sml-6	HIMB-M2T2B	HIMB	MCAP	M5	T2	B	M2smlB	Small	367	116	252	12/10/2018	4/4/2019	12/12/2019	0.76	0.769	0	1	1	0
M2T2B_C_sml-7	HIMB_M2T2B_C_sml-7	HIMB-M2T2B	HIMB	MCAP	M5	T2	B	M2smlB	Small	367	116	252	12/10/2018	4/4/2019	12/12/2019	0.74	1.938	0	1	1	0
M2T2B_C_med-l	HIMB_M2T2B_C_med-l	HIMB-M2T2B	HIMB	MCAP	M5	T2	B	M2medB	Medium	367	116	252	12/10/2018	4/4/2019	12/12/2019	2.616	0	0	1	0	0
M2T2B_C_med-m	HIMB_M2T2B_C_med-m	HIMB-M2T2B	HIMB	MCAP	M5	T2	B	M2medB	Medium	367	116	252	12/10/2018	4/4/2019	12/12/2019	3.076	0	0	1	0	0
M2T2B_C_med-r	HIMB_M2T2B_C_med-r	HIMB-M2T2B	HIMB	MCAP	M5	T2	B	M2medB	Medium	367	116	252	12/10/2018	4/4/2019	12/12/2019	2.541	0	0	1	0	0
M2T2B_C_lrg	HIMB_M2T2B_C_lrg	HIMB-M2T2B	HIMB	MCAP	M5	T2	B	M2lrgB	Large	367	116	252	12/10/2018	4/4/2019	12/12/2019	13.07	0	0	1	0	0
M2T2C_C_sml-1	HIMB_M2T2C_C_sml-1	HIMB-M2T2C	HIMB	MCAP	M5	T2	C	M2smlC	Small	367	116	252	12/10/2018	4/4/2019	12/12/2019	0.825	0.471	0	1	1	0
M2T2C_C_sml-2	HIMB_M2T2C_C_sml-2	HIMB-M2T2C	HIMB	MCAP	M5	T2	C	M2smlC	Small	367	116	252	12/10/2018	4/4/2019	12/12/2019	0.414	0	0	1	0	0
M2T2C_C_sml-3	HIMB_M2T2C_C_sml-3	HIMB-M2T2C	HIMB	MCAP	M5	T2	C	M2smlC	Small	367	116	252	12/10/2018	4/4/2019	12/12/2019	1.24	1.404	0	1	1	0
M2T2C_C_sml-4	HIMB_M2T2C_C_sml-4	HIMB-M2T2C	HIMB	MCAP	M5	T2	C	M2smlC	Small	367	116	252	12/10/2018	4/4/2019	12/12/2019	0.806	1.986	0	1	1	0
M2T2C_C_sml-5	HIMB_M2T2C_C_sml-5	HIMB-M2T2C	HIMB	MCAP	M5	T2	C	M2smlC	Small	367	116	252	12/10/2018	4/4/2019	12/12/2019	0.679	1.25	0	1	1	0
M2T2C_C_sml-6	HIMB_M2T2C_C_sml-6	HIMB-M2T2C	HIMB	MCAP	M5	T2	C	M2smlC	Small	367	116	252	12/10/2018	4/4/2019	12/12/2019	0.697	1.373	0	1	1	0
M2T2C_C_sml-7	HIMB_M2T2C_C_sml-7	HIMB-M2T2C	HIMB	MCAP	M5	T2	C	M2smlC	Small	367	116	252	12/10/2018	4/4/2019	12/12/2019	1.141	2.236	0	1	1	0
M2T2C_C_med-l	HIMB_M2T2C_C_med-l	HIMB-M2T2C	HIMB	MCAP	M5	T2	C	M2medC	Medium	367	116	252	12/10/2018	4/4/2019	12/12/2019	4.504	5.393	0	1	1	0
M2T2C_C_med-m	HIMB_M2T2C_C_med-m	HIMB-M2T2C	HIMB	MCAP	M5	T2	C	M2medC	Medium	367	116	252	12/10/2018	4/4/2019	12/12/2019	3.516	3.886	0	1	1	0
M2T2C_C_med-r	HIMB_M2T2C_C_med-r	HIMB-M2T2C	HIMB	MCAP	M5	T2	C	M2medC	Medium	367	116	252	12/10/2018	4/4/2019	12/12/2019	3.781	5.064	0	1	1	0
M2T2C_C_lrg	HIMB_M2T2C_C_lrg	HIMB-M2T2C	HIMB	MCAP	M5	T2	C	M2lrgC	Large	367	116	252	12/10/2018	4/4/2019	12/12/2019	11.202	16.472	0	1	1	0
M2T3A_C_sml-1	HIMB_M2T3A_C_sml-1	HIMB-M2T3A	HIMB	MCAP	M5	T3	A	M2smlA	Small	367	250	118	12/10/2018	8/16/2019	12/12/2019	0.885	1.888	0	1	1	0
M2T3A_C_sml-2	HIMB_M2T3A_C_sml-2	HIMB-M2T3A	HIMB	MCAP	M5	T3	A	M2smlA	Small	367	250	118	12/10/2018	8/16/2019	12/12/2019	0.961	0	0	1	0	0
M2T3A_C_sml-3	HIMB_M2T3A_C_sml-3	HIMB-M2T3A	HIMB	MCAP	M5	T3	A	M2smlA	Small	367	250	118	12/10/2018	8/16/2019	12/12/2019	1.121	0	0	1	0	0
M2T3A_C_sml-4	HIMB_M2T3A_C_sml-4	HIMB-M2T3A	HIMB	MCAP	M5	T3	A	M2smlA	Small	367	250	118	12/10/2018	8/16/2019	12/12/2019	0.9	0	0	1	0	0
M2T3A_C_sml-5	HIMB_M2T3A_C_sml-5	HIMB-M2T3A	HIMB	MCAP	M5	T3	A	M2smlA	Small	367	250	118	12/10/2018	8/16/2019	12/12/2019	0.872	0	0	1	0	0
M2T3A_C_sml-6	HIMB_M2T3A_C_sml-6	HIMB-M2T3A	HIMB	MCAP	M5	T3	A	M2smlA	Small	367	250	118	12/10/2018	8/16/2019	12/12/2019	0.87	0	0	1	0	0
M2T3A_C_sml-7	HIMB_M2T3A_C_sml-7	HIMB-M2T3A	HIMB	MCAP	M5	T3	A	M2smlA	Small	367	250	118	12/10/2018	8/16/2019	12/12/2019	0.856	0	0	1	0	0
M2T3A_C_med-l	HIMB_M2T3A_C_med-l	HIMB-M2T3A	HIMB	MCAP	M5	T3	A	M2medA	Medium	367	250	118	12/10/2018	8/16/2019	12/12/2019	3.672	0	0	1	0	0
M2T3A_C_med-m	HIMB_M2T3A_C_med-m	HIMB-M2T3A	HIMB	MCAP	M5	T3	A	M2medA	Medium	367	250	118	12/10/2018	8/16/2019	12/12/2019	3.539	2.675	0	1	1	0
M2T3A_C_med-r	HIMB_M2T3A_C_med-r	HIMB-M2T3A	HIMB	MCAP	M5	T3	A	M2medA	Medium	367	250	118	12/10/2018	8/16/2019	12/12/2019	3.012	0	0	1	0	0
M2T3A_C_lrg	HIMB_M2T3A_C_lrg	HIMB-M2T3A	HIMB	MCAP	M5	T3	A	M2lrgA	Large	367	250	118	12/10/2018	8/16/2019	12/12/2019	11.305	0	0	1	0	0
M2T3B_C_sml-1	HIMB_M2T3B_C_sml-1	HIMB-M2T3B	HIMB	MCAP	M5	T3	B	M2smlB	Small	367	250	118	12/10/2018	8/16/2019	12/12/2019	0.895	3.804	0	1	1	0
M2T3B_C_sml-2	HIMB_M2T3B_C_sml-2	HIMB-M2T3B	HIMB	MCAP	M5	T3	B	M2smlB	Small	367	250	118	12/10/2018	8/16/2019	12/12/2019	0.945	3.679	0	1	1	0
M2T3B_C_sml-3	HIMB_M2T3B_C_sml-3	HIMB-M2T3B	HIMB	MCAP	M5	T3	B	M2smlB	Small	367	250	118	12/10/2018	8/16/2019	12/12/2019	0.882	5.716	0	1	1	0
M2T3B_C_sml-4	HIMB_M2T3B_C_sml-4	HIMB-M2T3B	HIMB	MCAP	M5	T3	B	M2smlB	Small	367	250	118	12/10/2018	8/16/2019	12/12/2019	0.867	2.19	0	1	1	0
M2T3B_C_sml-5	HIMB_M2T3B_C_sml-5	HIMB-M2T3B	HIMB	MCAP	M5	T3	B	M2smlB	Small	367	250	118	12/10/2018	8/16/2019	12/12/2019	1.25	5.827	0	1	1	0
M2T3B_C_sml-6	HIMB_M2T3B_C_sml-6	HIMB-M2T3B	HIMB	MCAP	M5	T3	B	M2smlB	Small	367	250	118	12/10/2018	8/16/2019	12/12/2019	0.772	0	0	1	0	0
M2T3B_C_sml-7	HIMB_M2T3B_C_sml-7	HIMB-M2T3B	HIMB	MCAP	M5	T3	B	M2smlB	Small	367	250	118	12/10/2018	8/16/2019	12/12/2019	1.073	0	0	1	0	0
M2T3B_C_med-l	HIMB_M2T3B_C_med-l	HIMB-M2T3B	HIMB	MCAP	M5	T3	B	M2medB	Medium	367	250	118	12/10/2018	8/16/2019	12/12/2019	3.995	0	0	1	0	0
M2T3B_C_med-m	HIMB_M2T3B_C_med-m	HIMB-M2T3B	HIMB	MCAP	M5	T3	B	M2medB	Medium	367	250	118	12/10/2018	8/16/2019	12/12/2019	2.236	0.687	0	1	1	0
M2T3B_C_med-r	HIMB_M2T3B_C_med-r	HIMB-M2T3B	HIMB	MCAP	M5	T3	B	M2medB	Medium	367	250	118	12/10/2018	8/16/2019	12/12/2019	3.877	6.597	0	1	1	0
M2T3B_C_lrg	HIMB_M2T3B_C_lrg	HIMB-M2T3B	HIMB	MCAP	M5	T3	B	M2lrgB	Large	367	250	118	12/10/2018	8/16/2019	12/12/2019	13.089	0	0	1	0	0
M2T3C_C_sml-1	HIMB_M2T3C_C_sml-1	HIMB-M2T3C	HIMB	MCAP	M5	T3	C	M2smlC	Small	367	250	118	12/10/2018	8/16/2019	12/12/2019	0.564	0	0	1	0	0
M2T3C_C_sml-2	HIMB_M2T3C_C_sml-2	HIMB-M2T3C	HIMB	MCAP	M5	T3	C	M2smlC	Small	367	250	118	12/10/2018	8/16/2019	12/12/2019	0.619	0	0	1	0	0
M2T3C_C_sml-3	HIMB_M2T3C_C_sml-3	HIMB-M2T3C	HIMB	MCAP	M5	T3	C	M2smlC	Small	367	250	118	12/10/2018	8/16/2019	12/12/2019	0.48	0	0	1	0	0
M2T3C_C_sml-4	HIMB_M2T3C_C_sml-4	HIMB-M2T3C	HIMB	MCAP	M5	T3	C	M2smlC	Small	367	250	118	12/10/2018	8/16/2019	12/12/2019	0.443	0	0	1	0	0
M2T3C_C_sml-5	HIMB_M2T3C_C_sml-5	HIMB-M2T3C	HIMB	MCAP	M5	T3	C	M2smlC	Small	367	250	118	12/10/2018	8/16/2019	12/12/2019	0.498	0	0	1	0	0
M2T3C_C_sml-6	HIMB_M2T3C_C_sml-6	HIMB-M2T3C	HIMB	MCAP	M5	T3	C	M2smlC	Small	367	250	118	12/10/2018	8/16/2019	12/12/2019	0.645	0	0	1	0	0
M2T3C_C_sml-7	HIMB_M2T3C_C_sml-7	HIMB-M2T3C	HIMB	MCAP	M5	T3	C	M2smlC	Small	367	250	118	12/10/2018	8/16/2019	12/12/2019	0.57	0	0	1	0	0
M2T3C_C_med-l	HIMB_M2T3C_C_med-l	HIMB-M2T3C	HIMB	MCAP	M5	T3	C	M2medC	Medium	367	250	118	12/10/2018	8/16/2019	12/12/2019	3.848	0	0	1	0	0
M2T3C_C_med-m	HIMB_M2T3C_C_med-m	HIMB-M2T3C	HIMB	MCAP	M5	T3	C	M2medC	Medium	367	250	118	12/10/2018	8/16/2019	12/12/2019	3.228	0	0	1	0	0
M2T3C_C_med-r	HIMB_M2T3C_C_med-r	HIMB-M2T3C	HIMB	MCAP	M5	T3	C	M2medC	Medium	367	250	118	12/10/2018	8/16/2019	12/12/2019	3.128	0	0	1	0	0
M2T3C_C_lrg	HIMB_M2T3C_C_lrg	HIMB-M2T3C	HIMB	MCAP	M5	T3	C	M2lrgC	Large	367	250	118	12/10/2018	8/16/2019	12/12/2019	10.363	0	0	1	0	0
M3T1A_C_sml-1	HIMB_M3T1A_C_sml-1	HIMB-M3T1A	HIMB	MCAP	M6	T1	A	M3smlA	Small	367	0	367	12/10/2018	12/10/2018	12/12/2019	0.619	0.619	0	1	1	0
M3T1A_C_sml-2	HIMB_M3T1A_C_sml-2	HIMB-M3T1A	HIMB	MCAP	M6	T1	A	M3smlA	Small	367	0	367	12/10/2018	12/10/2018	12/12/2019	0.882	0.882	0	1	1	0
M3T1A_C_sml-3	HIMB_M3T1A_C_sml-3	HIMB-M3T1A	HIMB	MCAP	M6	T1	A	M3smlA	Small	367	0	367	12/10/2018	12/10/2018	12/12/2019	0.777	0.777	0	1	1	0
M3T1A_C_sml-4	HIMB_M3T1A_C_sml-4	HIMB-M3T1A	HIMB	MCAP	M6	T1	A	M3smlA	Small	367	0	367	12/10/2018	12/10/2018	12/12/2019	0.984	0.984	1.271	1	1	1
M3T1A_C_sml-5	HIMB_M3T1A_C_sml-5	HIMB-M3T1A	HIMB	MCAP	M6	T1	A	M3smlA	Small	367	0	367	12/10/2018	12/10/2018	12/12/2019	0.879	0.879	3.332	1	1	1
M3T1A_C_sml-6	HIMB_M3T1A_C_sml-6	HIMB-M3T1A	HIMB	MCAP	M6	T1	A	M3smlA	Small	367	0	367	12/10/2018	12/10/2018	12/12/2019	0.879	0.879	1.122	1	1	1
M3T1A_C_sml-7	HIMB_M3T1A_C_sml-7	HIMB-M3T1A	HIMB	MCAP	M6	T1	A	M3smlA	Small	367	0	367	12/10/2018	12/10/2018	12/12/2019	0.827	0.827	1.99	1	1	1
M3T1A_C_med-l	HIMB_M3T1A_C_med-l	HIMB-M3T1A	HIMB	MCAP	M6	T1	A	M3medA	Medium	367	0	367	12/10/2018	12/10/2018	12/12/2019	2.254	2.254	0	1	1	0
M3T1A_C_med-m	HIMB_M3T1A_C_med-m	HIMB-M3T1A	HIMB	MCAP	M6	T1	A	M3medA	Medium	367	0	367	12/10/2018	12/10/2018	12/12/2019	2.678	2.678	5.228	1	1	1
M3T1A_C_med-r	HIMB_M3T1A_C_med-r	HIMB-M3T1A	HIMB	MCAP	M6	T1	A	M3medA	Medium	367	0	367	12/10/2018	12/10/2018	12/12/2019	3.787	3.787	0.241	1	1	1
M3T1A_C_lrg	HIMB_M3T1A_C_lrg	HIMB-M3T1A	HIMB	MCAP	M6	T1	A	M3lrgA	Large	367	0	367	12/10/2018	12/10/2018	12/12/2019	8.323	8.323	0	1	1	0
M3T1B_C_sml-1	HIMB_M3T1B_C_sml-1	HIMB-M3T1B	HIMB	MCAP	M6	T1	B	M3smlB	Small	367	0	367	12/10/2018	12/10/2018	12/12/2019	0.898	0.898	1.356	1	1	1
M3T1B_C_sml-2	HIMB_M3T1B_C_sml-2	HIMB-M3T1B	HIMB	MCAP	M6	T1	B	M3smlB	Small	367	0	367	12/10/2018	12/10/2018	12/12/2019	0.958	0.958	2.442	1	1	1
M3T1B_C_sml-3	HIMB_M3T1B_C_sml-3	HIMB-M3T1B	HIMB	MCAP	M6	T1	B	M3smlB	Small	367	0	367	12/10/2018	12/10/2018	12/12/2019	0.69	0.69	0	1	1	0
M3T1B_C_sml-4	HIMB_M3T1B_C_sml-4	HIMB-M3T1B	HIMB	MCAP	M6	T1	B	M3smlB	Small	367	0	367	12/10/2018	12/10/2018	12/12/2019	0.835	0.835	4.402	1	1	1
M3T1B_C_sml-5	HIMB_M3T1B_C_sml-5	HIMB-M3T1B	HIMB	MCAP	M6	T1	B	M3smlB	Small	367	0	367	12/10/2018	12/10/2018	12/12/2019	0.687	0.687	3.153	1	1	1
M3T1B_C_sml-6	HIMB_M3T1B_C_sml-6	HIMB-M3T1B	HIMB	MCAP	M6	T1	B	M3smlB	Small	367	0	367	12/10/2018	12/10/2018	12/12/2019	0.643	0.643	7.486	1	1	1
M3T1B_C_sml-7	HIMB_M3T1B_C_sml-7	HIMB-M3T1B	HIMB	MCAP	M6	T1	B	M3smlB	Small	367	0	367	12/10/2018	12/10/2018	12/12/2019	0.889	0.889	0	1	1	1
M3T1B_C_med-l	HIMB_M3T1B_C_med-l	HIMB-M3T1B	HIMB	MCAP	M6	T1	B	M3medB	Medium	367	0	367	12/10/2018	12/10/2018	12/12/2019	5.155	5.155	27.816	1	1	1
M3T1B_C_med-m	HIMB_M3T1B_C_med-m	HIMB-M3T1B	HIMB	MCAP	M6	T1	B	M3medB	Medium	367	0	367	12/10/2018	12/10/2018	12/12/2019	4.967	4.967	0	1	1	1
M3T1B_C_med-r	HIMB_M3T1B_C_med-r	HIMB-M3T1B	HIMB	MCAP	M6	T1	B	M3medB	Medium	367	0	367	12/10/2018	12/10/2018	12/12/2019	3.643	3.643	0	1	1	0
M3T1B_C_lrg	HIMB_M3T1B_C_lrg	HIMB-M3T1B	HIMB	MCAP	M6	T1	B	M3lrgB	Large	367	0	367	12/10/2018	12/10/2018	12/12/2019	7.804	7.804	25.493	1	1	1
M3T1C_C_sml-1	HIMB_M3T1C_C_sml-1	HIMB-M3T1C	HIMB	MCAP	M6	T1	C	M3smlC	Small	367	0	367	12/10/2018	12/10/2018	12/12/2019	0.568	0.568	0	1	1	0
M3T1C_C_sml-2	HIMB_M3T1C_C_sml-2	HIMB-M3T1C	HIMB	MCAP	M6	T1	C	M3smlC	Small	367	0	367	12/10/2018	12/10/2018	12/12/2019	0.811	0.811	4.021	1	1	1
M3T1C_C_sml-3	HIMB_M3T1C_C_sml-3	HIMB-M3T1C	HIMB	MCAP	M6	T1	C	M3smlC	Small	367	0	367	12/10/2018	12/10/2018	12/12/2019	0.835	0.835	0	1	1	0
M3T1C_C_sml-4	HIMB_M3T1C_C_sml-4	HIMB-M3T1C	HIMB	MCAP	M6	T1	C	M3smlC	Small	367	0	367	12/10/2018	12/10/2018	12/12/2019	0.432	0.432	0	1	1	0
M3T1C_C_sml-5	HIMB_M3T1C_C_sml-5	HIMB-M3T1C	HIMB	MCAP	M6	T1	C	M3smlC	Small	367	0	367	12/10/2018	12/10/2018	12/12/2019	0.865	0.865	0.164	1	1	1
M3T1C_C_sml-6	HIMB_M3T1C_C_sml-6	HIMB-M3T1C	HIMB	MCAP	M6	T1	C	M3smlC	Small	367	0	367	12/10/2018	12/10/2018	12/12/2019	0.848	0.848	0	1	1	0
M3T1C_C_sml-7	HIMB_M3T1C_C_sml-7	HIMB-M3T1C	HIMB	MCAP	M6	T1	C	M3smlC	Small	367	0	367	12/10/2018	12/10/2018	12/12/2019	0.792	0.792	0	1	1	0
M3T1C_C_med-l	HIMB_M3T1C_C_med-l	HIMB-M3T1C	HIMB	MCAP	M6	T1	C	M3medC	Medium	367	0	367	12/10/2018	12/10/2018	12/12/2019	2.968	2.968	15.694	1	1	1
M3T1C_C_med-m	HIMB_M3T1C_C_med-m	HIMB-M3T1C	HIMB	MCAP	M6	T1	C	M3medC	Medium	367	0	367	12/10/2018	12/10/2018	12/12/2019	3.125	3.125	0	1	1	1
M3T1C_C_med-r	HIMB_M3T1C_C_med-r	HIMB-M3T1C	HIMB	MCAP	M6	T1	C	M3medC	Medium	367	0	367	12/10/2018	12/10/2018	12/12/2019	1.785	1.785	0	1	1	0
M3T1C_C_lrg	HIMB_M3T1C_C_lrg	HIMB-M3T1C	HIMB	MCAP	M6	T1	C	M3lrgC	Large	367	0	367	12/10/2018	12/10/2018	12/12/2019	7.931	7.931	20.948	1	1	1
M3T2A_C_sml-1	HIMB_M3T2A_C_sml-1	HIMB-M3T2A	HIMB	MCAP	M6	T2	A	M3smlA	Small	367	116	252	12/10/2018	4/4/2019	12/12/2019	1.021	1.005	0	1	1	0
M3T2A_C_sml-2	HIMB_M3T2A_C_sml-2	HIMB-M3T2A	HIMB	MCAP	M6	T2	A	M3smlA	Small	367	116	252	12/10/2018	4/4/2019	12/12/2019	0.742	1.475	0	1	1	0
M3T2A_C_sml-3	HIMB_M3T2A_C_sml-3	HIMB-M3T2A	HIMB	MCAP	M6	T2	A	M3smlA	Small	367	116	252	12/10/2018	4/4/2019	12/12/2019	1.248	1.286	2.695	1	1	1
M3T2A_C_sml-4	HIMB_M3T2A_C_sml-4	HIMB-M3T2A	HIMB	MCAP	M6	T2	A	M3smlA	Small	367	116	252	12/10/2018	4/4/2019	12/12/2019	1.021	1.502	0	1	1	0
M3T2A_C_sml-5	HIMB_M3T2A_C_sml-5	HIMB-M3T2A	HIMB	MCAP	M6	T2	A	M3smlA	Small	367	116	252	12/10/2018	4/4/2019	12/12/2019	0.792	2.953	2.373	1	1	1
M3T2A_C_sml-6	HIMB_M3T2A_C_sml-6	HIMB-M3T2A	HIMB	MCAP	M6	T2	A	M3smlA	Small	367	116	252	12/10/2018	4/4/2019	12/12/2019	0.916	1.744	3.499	1	1	1
M3T2A_C_sml-7	HIMB_M3T2A_C_sml-7	HIMB-M3T2A	HIMB	MCAP	M6	T2	A	M3smlA	Small	367	116	252	12/10/2018	4/4/2019	12/12/2019	0.718	2.383	1.024	1	1	1
M3T2A_C_med-l	HIMB_M3T2A_C_med-l	HIMB-M3T2A	HIMB	MCAP	M6	T2	A	M3medA	Medium	367	116	252	12/10/2018	4/4/2019	12/12/2019	3.055	5.118	0	1	1	0
M3T2A_C_med-m	HIMB_M3T2A_C_med-m	HIMB-M3T2A	HIMB	MCAP	M6	T2	A	M3medA	Medium	367	116	252	12/10/2018	4/4/2019	12/12/2019	4.377	6.426	3.152	1	1	1
M3T2A_C_med-r	HIMB_M3T2A_C_med-r	HIMB-M3T2A	HIMB	MCAP	M6	T2	A	M3medA	Medium	367	116	252	12/10/2018	4/4/2019	12/12/2019	3.387	5.342	13.264	1	1	1
M3T2A_C_lrg	HIMB_M3T2A_C_lrg	HIMB-M3T2A	HIMB	MCAP	M6	T2	A	M3lrgA	Large	367	116	252	12/10/2018	4/4/2019	12/12/2019	7.326	8.392	14.234	1	1	1
M3T2B_C_sml-1	HIMB_M3T2B_C_sml-1	HIMB-M3T2B	HIMB	MCAP	M6	T2	B	M3smlB	Small	367	116	252	12/10/2018	4/4/2019	12/12/2019	0.524	1.05	0	1	1	0
M3T2B_C_sml-2	HIMB_M3T2B_C_sml-2	HIMB-M3T2B	HIMB	MCAP	M6	T2	B	M3smlB	Small	367	116	252	12/10/2018	4/4/2019	12/12/2019	0.357	1.267	1.896	1	1	1
M3T2B_C_sml-3	HIMB_M3T2B_C_sml-3	HIMB-M3T2B	HIMB	MCAP	M6	T2	B	M3smlB	Small	367	116	252	12/10/2018	4/4/2019	12/12/2019	0.564	1.466	3.42	1	1	1
M3T2B_C_sml-4	HIMB_M3T2B_C_sml-4	HIMB-M3T2B	HIMB	MCAP	M6	T2	B	M3smlB	Small	367	116	252	12/10/2018	4/4/2019	12/12/2019	0.789	1.714	0.908	1	1	1
M3T2B_C_sml-5	HIMB_M3T2B_C_sml-5	HIMB-M3T2B	HIMB	MCAP	M6	T2	B	M3smlB	Small	367	116	252	12/10/2018	4/4/2019	12/12/2019	0.571	1.639	0.924	1	1	1
M3T2B_C_sml-6	HIMB_M3T2B_C_sml-6	HIMB-M3T2B	HIMB	MCAP	M6	T2	B	M3smlB	Small	367	116	252	12/10/2018	4/4/2019	12/12/2019	0.84	2.155	2.432	1	1	1
M3T2B_C_sml-7	HIMB_M3T2B_C_sml-7	HIMB-M3T2B	HIMB	MCAP	M6	T2	B	M3smlB	Small	367	116	252	12/10/2018	4/4/2019	12/12/2019	0.55	1.257	0	1	1	0
M3T2B_C_med-l	HIMB_M3T2B_C_med-l	HIMB-M3T2B	HIMB	MCAP	M6	T2	B	M3medB	Medium	367	116	252	12/10/2018	4/4/2019	12/12/2019	3.571	4.856	8.1	1	1	1
M3T2B_C_med-m	HIMB_M3T2B_C_med-m	HIMB-M3T2B	HIMB	MCAP	M6	T2	B	M3medB	Medium	367	116	252	12/10/2018	4/4/2019	12/12/2019	4.442	6.825	0	1	1	0
M3T2B_C_med-r	HIMB_M3T2B_C_med-r	HIMB-M3T2B	HIMB	MCAP	M6	T2	B	M3medB	Medium	367	116	252	12/10/2018	4/4/2019	12/12/2019	2.787	5.371	0	1	1	0
M3T2B_C_lrg	HIMB_M3T2B_C_lrg	HIMB-M3T2B	HIMB	MCAP	M6	T2	B	M3lrgB	Large	367	116	252	12/10/2018	4/4/2019	12/12/2019	7.276	9.761	15.102	1	1	1
M3T2C_C_sml-1	HIMB_M3T2C_C_sml-1	HIMB-M3T2C	HIMB	MCAP	M6	T2	C	M3smlC	Small	367	116	252	12/10/2018	4/4/2019	12/12/2019	0.832	1.833	0.763	1	1	1
M3T2C_C_sml-2	HIMB_M3T2C_C_sml-2	HIMB-M3T2C	HIMB	MCAP	M6	T2	C	M3smlC	Small	367	116	252	12/10/2018	4/4/2019	12/12/2019	1.027	2.353	3.962	1	1	1
M3T2C_C_sml-3	HIMB_M3T2C_C_sml-3	HIMB-M3T2C	HIMB	MCAP	M6	T2	C	M3smlC	Small	367	116	252	12/10/2018	4/4/2019	12/12/2019	0.801	1.545	2.82	1	1	1
M3T2C_C_sml-4	HIMB_M3T2C_C_sml-4	HIMB-M3T2C	HIMB	MCAP	M6	T2	C	M3smlC	Small	367	116	252	12/10/2018	4/4/2019	12/12/2019	0.717	1.324	2.501	1	1	1
M3T2C_C_sml-5	HIMB_M3T2C_C_sml-5	HIMB-M3T2C	HIMB	MCAP	M6	T2	C	M3smlC	Small	367	116	252	12/10/2018	4/4/2019	12/12/2019	0.85	1.587	1.417	1	1	1
M3T2C_C_sml-6	HIMB_M3T2C_C_sml-6	HIMB-M3T2C	HIMB	MCAP	M6	T2	C	M3smlC	Small	367	116	252	12/10/2018	4/4/2019	12/12/2019	0.767	1.418	2.196	1	1	1
M3T2C_C_sml-7	HIMB_M3T2C_C_sml-7	HIMB-M3T2C	HIMB	MCAP	M6	T2	C	M3smlC	Small	367	116	252	12/10/2018	4/4/2019	12/12/2019	0.599	0.883	0	1	1	0
M3T2C_C_med-l	HIMB_M3T2C_C_med-l	HIMB-M3T2C	HIMB	MCAP	M6	T2	C	M3medC	Medium	367	116	252	12/10/2018	4/4/2019	12/12/2019	2.723	2.638	6.349	1	1	1
M3T2C_C_med-m	HIMB_M3T2C_C_med-m	HIMB-M3T2C	HIMB	MCAP	M6	T2	C	M3medC	Medium	367	116	252	12/10/2018	4/4/2019	12/12/2019	2.963	2.411	0.501	1	1	1
M3T2C_C_med-r	HIMB_M3T2C_C_med-r	HIMB-M3T2C	HIMB	MCAP	M6	T2	C	M3medC	Medium	367	116	252	12/10/2018	4/4/2019	12/12/2019	5.079	4.311	4.173	1	1	1
M3T2C_C_lrg	HIMB_M3T2C_C_lrg	HIMB-M3T2C	HIMB	MCAP	M6	T2	C	M3lrgC	Large	367	116	252	12/10/2018	4/4/2019	12/12/2019	8.182	7.072	0	1	1	0
M3T3A_C_sml-1	HIMB_M3T3A_C_sml-1	HIMB-M3T3A	HIMB	MCAP	M6	T3	A	M3smlA	Small	367	250	118	12/10/2018	8/16/2019	12/12/2019	0.696	1.174	1.289	1	1	1
M3T3A_C_sml-2	HIMB_M3T3A_C_sml-2	HIMB-M3T3A	HIMB	MCAP	M6	T3	A	M3smlA	Small	367	250	118	12/10/2018	8/16/2019	12/12/2019	0.833	1.228	2.169	1	1	1
M3T3A_C_sml-3	HIMB_M3T3A_C_sml-3	HIMB-M3T3A	HIMB	MCAP	M6	T3	A	M3smlA	Small	367	250	118	12/10/2018	8/16/2019	12/12/2019	0.844	1.492	2.072	1	1	1
M3T3A_C_sml-4	HIMB_M3T3A_C_sml-4	HIMB-M3T3A	HIMB	MCAP	M6	T3	A	M3smlA	Small	367	250	118	12/10/2018	8/16/2019	12/12/2019	1.008	1.259	2.367	1	1	1
M3T3A_C_sml-5	HIMB_M3T3A_C_sml-5	HIMB-M3T3A	HIMB	MCAP	M6	T3	A	M3smlA	Small	367	250	118	12/10/2018	8/16/2019	12/12/2019	0.533	0.77	0.783	1	1	1
M3T3A_C_sml-6	HIMB_M3T3A_C_sml-6	HIMB-M3T3A	HIMB	MCAP	M6	T3	A	M3smlA	Small	367	250	118	12/10/2018	8/16/2019	12/12/2019	0.401	0.588	1.314	1	1	1
M3T3A_C_sml-7	HIMB_M3T3A_C_sml-7	HIMB-M3T3A	HIMB	MCAP	M6	T3	A	M3smlA	Small	367	250	118	12/10/2018	8/16/2019	12/12/2019	0.816	1.729	2.725	1	1	1
M3T3A_C_med-l	HIMB_M3T3A_C_med-l	HIMB-M3T3A	HIMB	MCAP	M6	T3	A	M3medA	Medium	367	250	118	12/10/2018	8/16/2019	12/12/2019	4.822	7.033	0	1	1	0
M3T3A_C_med-m	HIMB_M3T3A_C_med-m	HIMB-M3T3A	HIMB	MCAP	M6	T3	A	M3medA	Medium	367	250	118	12/10/2018	8/16/2019	12/12/2019	4.869	0	0	1	0	0
M3T3A_C_med-r	HIMB_M3T3A_C_med-r	HIMB-M3T3A	HIMB	MCAP	M6	T3	A	M3medA	Medium	367	250	118	12/10/2018	8/16/2019	12/12/2019	4.102	4.205	2.204	1	1	1
M3T3A_C_lrg	HIMB_M3T3A_C_lrg	HIMB-M3T3A	HIMB	MCAP	M6	T3	A	M3lrgA	Large	367	250	118	12/10/2018	8/16/2019	12/12/2019	7.906	14.491	5.958	1	1	1
M3T3B_C_sml-1	HIMB_M3T3B_C_sml-1	HIMB-M3T3B	HIMB	MCAP	M6	T3	B	M3smlB	Small	367	250	118	12/10/2018	8/16/2019	12/12/2019	0.807	2.108	1.741	1	1	1
M3T3B_C_sml-2	HIMB_M3T3B_C_sml-2	HIMB-M3T3B	HIMB	MCAP	M6	T3	B	M3smlB	Small	367	250	118	12/10/2018	8/16/2019	12/12/2019	1.042	1.172	1.457	1	1	1
M3T3B_C_sml-3	HIMB_M3T3B_C_sml-3	HIMB-M3T3B	HIMB	MCAP	M6	T3	B	M3smlB	Small	367	250	118	12/10/2018	8/16/2019	12/12/2019	1.038	2.99	4.27	1	1	1
M3T3B_C_sml-4	HIMB_M3T3B_C_sml-4	HIMB-M3T3B	HIMB	MCAP	M6	T3	B	M3smlB	Small	367	250	118	12/10/2018	8/16/2019	12/12/2019	0.753	3.832	5.349	1	1	1
M3T3B_C_sml-5	HIMB_M3T3B_C_sml-5	HIMB-M3T3B	HIMB	MCAP	M6	T3	B	M3smlB	Small	367	250	118	12/10/2018	8/16/2019	12/12/2019	0.698	0.941	0	1	1	0
M3T3B_C_sml-6	HIMB_M3T3B_C_sml-6	HIMB-M3T3B	HIMB	MCAP	M6	T3	B	M3smlB	Small	367	250	118	12/10/2018	8/16/2019	12/12/2019	0.883	2.031	1.247	1	1	1
M3T3B_C_sml-7	HIMB_M3T3B_C_sml-7	HIMB-M3T3B	HIMB	MCAP	M6	T3	B	M3smlB	Small	367	250	118	12/10/2018	8/16/2019	12/12/2019	0.783	2.079	2.75	1	1	1
M3T3B_C_med-l	HIMB_M3T3B_C_med-l	HIMB-M3T3B	HIMB	MCAP	M6	T3	B	M3medB	Medium	367	250	118	12/10/2018	8/16/2019	12/12/2019	4.47	30.353	34.599	1	1	1
M3T3B_C_med-m	HIMB_M3T3B_C_med-m	HIMB-M3T3B	HIMB	MCAP	M6	T3	B	M3medB	Medium	367	250	118	12/10/2018	8/16/2019	12/12/2019	2.873	0	0	1	1	1
M3T3B_C_med-r	HIMB_M3T3B_C_med-r	HIMB-M3T3B	HIMB	MCAP	M6	T3	B	M3medB	Medium	367	250	118	12/10/2018	8/16/2019	12/12/2019	2.155	0	0	1	1	1
M3T3B_C_lrg	HIMB_M3T3B_C_lrg	HIMB-M3T3B	HIMB	MCAP	M6	T3	B	M3lrgB	Large	367	250	118	12/10/2018	8/16/2019	12/12/2019	8.416	20.143	38.138	1	1	1
M3T3C_C_sml-1	HIMB_M3T3C_C_sml-1	HIMB-M3T3C	HIMB	MCAP	M6	T3	C	M3smlC	Small	367	250	118	12/10/2018	8/16/2019	12/12/2019	0.567	1.188	1.324	1	1	1
M3T3C_C_sml-2	HIMB_M3T3C_C_sml-2	HIMB-M3T3C	HIMB	MCAP	M6	T3	C	M3smlC	Small	367	250	118	12/10/2018	8/16/2019	12/12/2019	0.622	1.533	0	1	1	0
M3T3C_C_sml-3	HIMB_M3T3C_C_sml-3	HIMB-M3T3C	HIMB	MCAP	M6	T3	C	M3smlC	Small	367	250	118	12/10/2018	8/16/2019	12/12/2019	0.796	1.8	2.268	1	1	1
M3T3C_C_sml-4	HIMB_M3T3C_C_sml-4	HIMB-M3T3C	HIMB	MCAP	M6	T3	C	M3smlC	Small	367	250	118	12/10/2018	8/16/2019	12/12/2019	0.589	0	0	1	0	0
M3T3C_C_sml-5	HIMB_M3T3C_C_sml-5	HIMB-M3T3C	HIMB	MCAP	M6	T3	C	M3smlC	Small	367	250	118	12/10/2018	8/16/2019	12/12/2019	0.893	0	0	1	0	0
M3T3C_C_sml-6	HIMB_M3T3C_C_sml-6	HIMB-M3T3C	HIMB	MCAP	M6	T3	C	M3smlC	Small	367	250	118	12/10/2018	8/16/2019	12/12/2019	0.665	1.196	0.697	1	1	1
M3T3C_C_sml-7	HIMB_M3T3C_C_sml-7	HIMB-M3T3C	HIMB	MCAP	M6	T3	C	M3smlC	Small	367	250	118	12/10/2018	8/16/2019	12/12/2019	0.819	2.369	0.173	1	1	1
M3T3C_C_med-l	HIMB_M3T3C_C_med-l	HIMB-M3T3C	HIMB	MCAP	M6	T3	C	M3medC	Medium	367	250	118	12/10/2018	8/16/2019	12/12/2019	4.392	2.027	2.423	1	1	1
M3T3C_C_med-m	HIMB_M3T3C_C_med-m	HIMB-M3T3C	HIMB	MCAP	M6	T3	C	M3medC	Medium	367	250	118	12/10/2018	8/16/2019	12/12/2019	4.221	0	0	1	0	0
M3T3C_C_med-r	HIMB_M3T3C_C_med-r	HIMB-M3T3C	HIMB	MCAP	M6	T3	C	M3medC	Medium	367	250	118	12/10/2018	8/16/2019	12/12/2019	4.241	0	0	1	0	0
M3T3C_C_lrg	HIMB_M3T3C_C_lrg	HIMB-M3T3C	HIMB	MCAP	M6	T3	C	M3lrgC	Large	367	250	118	12/10/2018	8/16/2019	12/12/2019	6.212	9.226	13.332	1	1	1
P1T1A_C_sml-1	HIMB_P1T1A_C_sml-1	HIMB-P1T1A	HIMB	PCOMP	P4	T1	A	P1smlA	Small	367	0	367	12/10/2018	12/10/2018	12/12/2019	0.454	0.454	0	1	1	0
P1T1A_C_sml-2	HIMB_P1T1A_C_sml-2	HIMB-P1T1A	HIMB	PCOMP	P4	T1	A	P1smlA	Small	367	0	367	12/10/2018	12/10/2018	12/12/2019	0.52	0.52	0	1	1	0
P1T1A_C_sml-3	HIMB_P1T1A_C_sml-3	HIMB-P1T1A	HIMB	PCOMP	P4	T1	A	P1smlA	Small	367	0	367	12/10/2018	12/10/2018	12/12/2019	0.607	0.607	0	1	1	0
P1T1A_C_sml-4	HIMB_P1T1A_C_sml-4	HIMB-P1T1A	HIMB	PCOMP	P4	T1	A	P1smlA	Small	367	0	367	12/10/2018	12/10/2018	12/12/2019	0.378	0.378	0	1	1	0
P1T1A_C_sml-5	HIMB_P1T1A_C_sml-5	HIMB-P1T1A	HIMB	PCOMP	P4	T1	A	P1smlA	Small	367	0	367	12/10/2018	12/10/2018	12/12/2019	0.62	0.62	0	1	1	0
P1T1A_C_sml-6	HIMB_P1T1A_C_sml-6	HIMB-P1T1A	HIMB	PCOMP	P4	T1	A	P1smlA	Small	367	0	367	12/10/2018	12/10/2018	12/12/2019	0.46	0.46	0	1	1	0
P1T1A_C_sml-7	HIMB_P1T1A_C_sml-7	HIMB-P1T1A	HIMB	PCOMP	P4	T1	A	P1smlA	Small	367	0	367	12/10/2018	12/10/2018	12/12/2019	0.469	0.469	0	1	1	0
P1T1A_C_med-l	HIMB_P1T1A_C_med-l	HIMB-P1T1A	HIMB	PCOMP	P4	T1	A	P1medA	Medium	367	0	367	12/10/2018	12/10/2018	12/12/2019	1.212	1.212	6.143	1	1	1
P1T1A_C_med-m	HIMB_P1T1A_C_med-m	HIMB-P1T1A	HIMB	PCOMP	P4	T1	A	P1medA	Medium	367	0	367	12/10/2018	12/10/2018	12/12/2019	1.792	1.792	2.68	1	1	1
P1T1A_C_med-r	HIMB_P1T1A_C_med-r	HIMB-P1T1A	HIMB	PCOMP	P4	T1	A	P1medA	Medium	367	0	367	12/10/2018	12/10/2018	12/12/2019	1.47	1.47	0	1	1	0
P1T1A_C_lrg	HIMB_P1T1A_C_lrg	HIMB-P1T1A	HIMB	PCOMP	P4	T1	A	P1lrgA	Large	367	0	367	12/10/2018	12/10/2018	12/12/2019	5.995	5.995	5.278	1	1	1
P1T1B_C_sml-1	HIMB_P1T1B_C_sml-1	HIMB-P1T1B	HIMB	PCOMP	P4	T1	B	P1smlB	Small	367	0	367	12/10/2018	12/10/2018	12/12/2019	0.607	0.607	0.446	1	1	1
P1T1B_C_sml-2	HIMB_P1T1B_C_sml-2	HIMB-P1T1B	HIMB	PCOMP	P4	T1	B	P1smlB	Small	367	0	367	12/10/2018	12/10/2018	12/12/2019	1.035	1.035	0.248	1	1	1
P1T1B_C_sml-3	HIMB_P1T1B_C_sml-3	HIMB-P1T1B	HIMB	PCOMP	P4	T1	B	P1smlB	Small	367	0	367	12/10/2018	12/10/2018	12/12/2019	0.719	0.719	0	1	1	0
P1T1B_C_sml-4	HIMB_P1T1B_C_sml-4	HIMB-P1T1B	HIMB	PCOMP	P4	T1	B	P1smlB	Small	367	0	367	12/10/2018	12/10/2018	12/12/2019	0.903	0.903	0	1	1	0
P1T1B_C_sml-5	HIMB_P1T1B_C_sml-5	HIMB-P1T1B	HIMB	PCOMP	P4	T1	B	P1smlB	Small	367	0	367	12/10/2018	12/10/2018	12/12/2019	0.443	0.443	0	1	1	0
P1T1B_C_sml-6	HIMB_P1T1B_C_sml-6	HIMB-P1T1B	HIMB	PCOMP	P4	T1	B	P1smlB	Small	367	0	367	12/10/2018	12/10/2018	12/12/2019	0.744	0.744	2.003	1	1	1
P1T1B_C_sml-7	HIMB_P1T1B_C_sml-7	HIMB-P1T1B	HIMB	PCOMP	P4	T1	B	P1smlB	Small	367	0	367	12/10/2018	12/10/2018	12/12/2019	0.867	0.867	0.294	1	1	1
P1T1B_C_med-l	HIMB_P1T1B_C_med-l	HIMB-P1T1B	HIMB	PCOMP	P4	T1	B	P1medB	Medium	367	0	367	12/10/2018	12/10/2018	12/12/2019	2.083	2.083	0	1	1	0
P1T1B_C_med-m	HIMB_P1T1B_C_med-m	HIMB-P1T1B	HIMB	PCOMP	P4	T1	B	P1medB	Medium	367	0	367	12/10/2018	12/10/2018	12/12/2019	1.509	1.509	0.775	1	1	1
P1T1B_C_med-r	HIMB_P1T1B_C_med-r	HIMB-P1T1B	HIMB	PCOMP	P4	T1	B	P1medB	Medium	367	0	367	12/10/2018	12/10/2018	12/12/2019	1.681	1.681	2.216	1	1	1
P1T1B_C_lrg	HIMB_P1T1B_C_lrg	HIMB-P1T1B	HIMB	PCOMP	P4	T1	B	P1lrgB	Large	367	0	367	12/10/2018	12/10/2018	12/12/2019	6.754	6.754	3.709	1	1	1
P1T1C_C_sml-1	HIMB_P1T1C_C_sml-1	HIMB-P1T1C	HIMB	PCOMP	P4	T1	C	P1smlC	Small	367	0	367	12/10/2018	12/10/2018	12/12/2019	0.746	0.746	0	1	1	0
P1T1C_C_sml-2	HIMB_P1T1C_C_sml-2	HIMB-P1T1C	HIMB	PCOMP	P4	T1	C	P1smlC	Small	367	0	367	12/10/2018	12/10/2018	12/12/2019	0.639	0.639	0	1	1	0
P1T1C_C_sml-3	HIMB_P1T1C_C_sml-3	HIMB-P1T1C	HIMB	PCOMP	P4	T1	C	P1smlC	Small	367	0	367	12/10/2018	12/10/2018	12/12/2019	0.86	0.86	1.513	1	1	1
P1T1C_C_sml-4	HIMB_P1T1C_C_sml-4	HIMB-P1T1C	HIMB	PCOMP	P4	T1	C	P1smlC	Small	367	0	367	12/10/2018	12/10/2018	12/12/2019	0.869	0.869	0	1	1	0
P1T1C_C_sml-5	HIMB_P1T1C_C_sml-5	HIMB-P1T1C	HIMB	PCOMP	P4	T1	C	P1smlC	Small	367	0	367	12/10/2018	12/10/2018	12/12/2019	0.924	0.924	1.913	1	1	1
P1T1C_C_sml-6	HIMB_P1T1C_C_sml-6	HIMB-P1T1C	HIMB	PCOMP	P4	T1	C	P1smlC	Small	367	0	367	12/10/2018	12/10/2018	12/12/2019	0.868	0.868	0	1	1	0
P1T1C_C_sml-7	HIMB_P1T1C_C_sml-7	HIMB-P1T1C	HIMB	PCOMP	P4	T1	C	P1smlC	Small	367	0	367	12/10/2018	12/10/2018	12/12/2019	0.606	0.606	0	1	1	0
P1T1C_C_med-l	HIMB_P1T1C_C_med-l	HIMB-P1T1C	HIMB	PCOMP	P4	T1	C	P1medC	Medium	367	0	367	12/10/2018	12/10/2018	12/12/2019	2.295	2.295	0	1	1	0
P1T1C_C_med-m	HIMB_P1T1C_C_med-m	HIMB-P1T1C	HIMB	PCOMP	P4	T1	C	P1medC	Medium	367	0	367	12/10/2018	12/10/2018	12/12/2019	1.649	1.649	0	1	1	0
P1T1C_C_med-r	HIMB_P1T1C_C_med-r	HIMB-P1T1C	HIMB	PCOMP	P4	T1	C	P1medC	Medium	367	0	367	12/10/2018	12/10/2018	12/12/2019	1.756	1.756	0	1	1	0
P1T1C_C_lrg	HIMB_P1T1C_C_lrg	HIMB-P1T1C	HIMB	PCOMP	P4	T1	C	P1lrgC	Large	367	0	367	12/10/2018	12/10/2018	12/12/2019	5.788	5.788	4.071	1	1	1
P1T2A_C_sml-1	HIMB_P1T2A_C_sml-1	HIMB-P1T2A	HIMB	PCOMP	P4	T2	A	P1smlA	Small	367	116	252	12/10/2018	4/4/2019	12/12/2019	0.512	0.524	0	1	1	0
P1T2A_C_sml-2	HIMB_P1T2A_C_sml-2	HIMB-P1T2A	HIMB	PCOMP	P4	T2	A	P1smlA	Small	367	116	252	12/10/2018	4/4/2019	12/12/2019	0.47	0	0	1	0	0
P1T2A_C_sml-3	HIMB_P1T2A_C_sml-3	HIMB-P1T2A	HIMB	PCOMP	P4	T2	A	P1smlA	Small	367	116	252	12/10/2018	4/4/2019	12/12/2019	1.159	0	0	1	0	0
P1T2A_C_sml-4	HIMB_P1T2A_C_sml-4	HIMB-P1T2A	HIMB	PCOMP	P4	T2	A	P1smlA	Small	367	116	252	12/10/2018	4/4/2019	12/12/2019	0.781	1.376	0	1	1	0
P1T2A_C_sml-5	HIMB_P1T2A_C_sml-5	HIMB-P1T2A	HIMB	PCOMP	P4	T2	A	P1smlA	Small	367	116	252	12/10/2018	4/4/2019	12/12/2019	0.751	1.413	0	1	1	0
P1T2A_C_sml-6	HIMB_P1T2A_C_sml-6	HIMB-P1T2A	HIMB	PCOMP	P4	T2	A	P1smlA	Small	367	116	252	12/10/2018	4/4/2019	12/12/2019	0.963	1.35	0	1	1	0
P1T2A_C_sml-7	HIMB_P1T2A_C_sml-7	HIMB-P1T2A	HIMB	PCOMP	P4	T2	A	P1smlA	Small	367	116	252	12/10/2018	4/4/2019	12/12/2019	0.45	0.642	0	1	1	0
P1T2A_C_med-l	HIMB_P1T2A_C_med-l	HIMB-P1T2A	HIMB	PCOMP	P4	T2	A	P1medA	Medium	367	116	252	12/10/2018	4/4/2019	12/12/2019	1.969	0	0	1	0	0
P1T2A_C_med-m	HIMB_P1T2A_C_med-m	HIMB-P1T2A	HIMB	PCOMP	P4	T2	A	P1medA	Medium	367	116	252	12/10/2018	4/4/2019	12/12/2019	1.68	0	0	1	0	0
P1T2A_C_med-r	HIMB_P1T2A_C_med-r	HIMB-P1T2A	HIMB	PCOMP	P4	T2	A	P1medA	Medium	367	116	252	12/10/2018	4/4/2019	12/12/2019	1.641	0	0	1	0	0
P1T2A_C_lrg	HIMB_P1T2A_C_lrg	HIMB-P1T2A	HIMB	PCOMP	P4	T2	A	P1lrgA	Large	367	116	252	12/10/2018	4/4/2019	12/12/2019	6.838	7.825	0	1	1	0
P1T2B_C_sml-1	HIMB_P1T2B_C_sml-1	HIMB-P1T2B	HIMB	PCOMP	P4	T2	B	P1smlB	Small	367	116	252	12/10/2018	4/4/2019	12/12/2019	0.526	2.032	0	1	1	0
P1T2B_C_sml-2	HIMB_P1T2B_C_sml-2	HIMB-P1T2B	HIMB	PCOMP	P4	T2	B	P1smlB	Small	367	116	252	12/10/2018	4/4/2019	12/12/2019	0.467	1.089	0	1	1	0
P1T2B_C_sml-3	HIMB_P1T2B_C_sml-3	HIMB-P1T2B	HIMB	PCOMP	P4	T2	B	P1smlB	Small	367	116	252	12/10/2018	4/4/2019	12/12/2019	0.702	0.818	0	1	1	0
P1T2B_C_sml-4	HIMB_P1T2B_C_sml-4	HIMB-P1T2B	HIMB	PCOMP	P4	T2	B	P1smlB	Small	367	116	252	12/10/2018	4/4/2019	12/12/2019	0.566	0.834	0	1	1	0
P1T2B_C_sml-5	HIMB_P1T2B_C_sml-5	HIMB-P1T2B	HIMB	PCOMP	P4	T2	B	P1smlB	Small	367	116	252	12/10/2018	4/4/2019	12/12/2019	0.491	0	0	1	0	0
P1T2B_C_sml-6	HIMB_P1T2B_C_sml-6	HIMB-P1T2B	HIMB	PCOMP	P4	T2	B	P1smlB	Small	367	116	252	12/10/2018	4/4/2019	12/12/2019	0.449	0.735	0	1	1	0
P1T2B_C_sml-7	HIMB_P1T2B_C_sml-7	HIMB-P1T2B	HIMB	PCOMP	P4	T2	B	P1smlB	Small	367	116	252	12/10/2018	4/4/2019	12/12/2019	0.432	0.767	0	1	1	0
P1T2B_C_med-l	HIMB_P1T2B_C_med-l	HIMB-P1T2B	HIMB	PCOMP	P4	T2	B	P1medB	Medium	367	116	252	12/10/2018	4/4/2019	12/12/2019	1.923	4.014	0	1	1	0
P1T2B_C_med-m	HIMB_P1T2B_C_med-m	HIMB-P1T2B	HIMB	PCOMP	P4	T2	B	P1medB	Medium	367	116	252	12/10/2018	4/4/2019	12/12/2019	1.379	2.524	0	1	1	0
P1T2B_C_med-r	HIMB_P1T2B_C_med-r	HIMB-P1T2B	HIMB	PCOMP	P4	T2	B	P1medB	Medium	367	116	252	12/10/2018	4/4/2019	12/12/2019	1.883	4.137	0	1	1	0
P1T2B_C_lrg	HIMB_P1T2B_C_lrg	HIMB-P1T2B	HIMB	PCOMP	P4	T2	B	P1lrgB	Large	367	116	252	12/10/2018	4/4/2019	12/12/2019	6.325	8.655	0	1	1	0
P1T2C_C_sml-1	HIMB_P1T2C_C_sml-1	HIMB-P1T2C	HIMB	PCOMP	P4	T2	C	P1smlC	Small	367	116	252	12/10/2018	4/4/2019	12/12/2019	1.08	2.304	0	1	1	0
P1T2C_C_sml-2	HIMB_P1T2C_C_sml-2	HIMB-P1T2C	HIMB	PCOMP	P4	T2	C	P1smlC	Small	367	116	252	12/10/2018	4/4/2019	12/12/2019	0.795	1.744	0	1	1	0
P1T2C_C_sml-3	HIMB_P1T2C_C_sml-3	HIMB-P1T2C	HIMB	PCOMP	P4	T2	C	P1smlC	Small	367	116	252	12/10/2018	4/4/2019	12/12/2019	0.442	0.899	0	1	1	0
P1T2C_C_sml-4	HIMB_P1T2C_C_sml-4	HIMB-P1T2C	HIMB	PCOMP	P4	T2	C	P1smlC	Small	367	116	252	12/10/2018	4/4/2019	12/12/2019	0.871	2.835	0.287	1	1	1
P1T2C_C_sml-5	HIMB_P1T2C_C_sml-5	HIMB-P1T2C	HIMB	PCOMP	P4	T2	C	P1smlC	Small	367	116	252	12/10/2018	4/4/2019	12/12/2019	0.587	1.552	0	1	1	0
P1T2C_C_sml-6	HIMB_P1T2C_C_sml-6	HIMB-P1T2C	HIMB	PCOMP	P4	T2	C	P1smlC	Small	367	116	252	12/10/2018	4/4/2019	12/12/2019	0.649	1.53	0	1	1	0
P1T2C_C_sml-7	HIMB_P1T2C_C_sml-7	HIMB-P1T2C	HIMB	PCOMP	P4	T2	C	P1smlC	Small	367	116	252	12/10/2018	4/4/2019	12/12/2019	0.498	0.866	0	1	1	0
P1T2C_C_med-l	HIMB_P1T2C_C_med-l	HIMB-P1T2C	HIMB	PCOMP	P4	T2	C	P1medC	Medium	367	116	252	12/10/2018	4/4/2019	12/12/2019	2.19	5.85	0.701	1	1	1
P1T2C_C_med-m	HIMB_P1T2C_C_med-m	HIMB-P1T2C	HIMB	PCOMP	P4	T2	C	P1medC	Medium	367	116	252	12/10/2018	4/4/2019	12/12/2019	2.113	5.531	3.749	1	1	1
P1T2C_C_med-r	HIMB_P1T2C_C_med-r	HIMB-P1T2C	HIMB	PCOMP	P4	T2	C	P1medC	Medium	367	116	252	12/10/2018	4/4/2019	12/12/2019	1.61	0	0	1	0	0
P1T2C_C_lrg	HIMB_P1T2C_C_lrg	HIMB-P1T2C	HIMB	PCOMP	P4	T2	C	P1lrgC	Large	367	116	252	12/10/2018	4/4/2019	12/12/2019	7.272	10.917	0	1	1	0
P1T3A_C_sml-1	HIMB_P1T3A_C_sml-1	HIMB-P1T3A	HIMB	PCOMP	P4	T3	A	P1smlA	Small	367	250	118	12/10/2018	8/16/2019	12/12/2019	0.577	2.982	0	1	1	0
P1T3A_C_sml-2	HIMB_P1T3A_C_sml-2	HIMB-P1T3A	HIMB	PCOMP	P4	T3	A	P1smlA	Small	367	250	118	12/10/2018	8/16/2019	12/12/2019	0.747	0.989	0	1	1	0
P1T3A_C_sml-3	HIMB_P1T3A_C_sml-3	HIMB-P1T3A	HIMB	PCOMP	P4	T3	A	P1smlA	Small	367	250	118	12/10/2018	8/16/2019	12/12/2019	0.443	0	0	1	0	0
P1T3A_C_sml-4	HIMB_P1T3A_C_sml-4	HIMB-P1T3A	HIMB	PCOMP	P4	T3	A	P1smlA	Small	367	250	118	12/10/2018	8/16/2019	12/12/2019	0.507	2.859	0.604	1	1	1
P1T3A_C_sml-5	HIMB_P1T3A_C_sml-5	HIMB-P1T3A	HIMB	PCOMP	P4	T3	A	P1smlA	Small	367	250	118	12/10/2018	8/16/2019	12/12/2019	0.583	1.373	0	1	1	0
P1T3A_C_sml-6	HIMB_P1T3A_C_sml-6	HIMB-P1T3A	HIMB	PCOMP	P4	T3	A	P1smlA	Small	367	250	118	12/10/2018	8/16/2019	12/12/2019	0.612	1.331	1.074	1	1	1
P1T3A_C_sml-7	HIMB_P1T3A_C_sml-7	HIMB-P1T3A	HIMB	PCOMP	P4	T3	A	P1smlA	Small	367	250	118	12/10/2018	8/16/2019	12/12/2019	0.684	0	0	1	0	0
P1T3A_C_med-l	HIMB_P1T3A_C_med-l	HIMB-P1T3A	HIMB	PCOMP	P4	T3	A	P1medA	Medium	367	250	118	12/10/2018	8/16/2019	12/12/2019	1.55	8.293	0	1	1	0
P1T3A_C_med-m	HIMB_P1T3A_C_med-m	HIMB-P1T3A	HIMB	PCOMP	P4	T3	A	P1medA	Medium	367	250	118	12/10/2018	8/16/2019	12/12/2019	1.758	7.861	2.672	1	1	1
P1T3A_C_med-r	HIMB_P1T3A_C_med-r	HIMB-P1T3A	HIMB	PCOMP	P4	T3	A	P1medA	Medium	367	250	118	12/10/2018	8/16/2019	12/12/2019	1.948	9.951	2.719	1	1	1
P1T3A_C_lrg	HIMB_P1T3A_C_lrg	HIMB-P1T3A	HIMB	PCOMP	P4	T3	A	P1lrgA	Large	367	250	118	12/10/2018	8/16/2019	12/12/2019	5.495	16.726	0	1	1	0
P1T3B_C_sml-1	HIMB_P1T3B_C_sml-1	HIMB-P1T3B	HIMB	PCOMP	P4	T3	B	P1smlB	Small	367	250	118	12/10/2018	8/16/2019	12/12/2019	0.743	0	0	1	0	0
P1T3B_C_sml-2	HIMB_P1T3B_C_sml-2	HIMB-P1T3B	HIMB	PCOMP	P4	T3	B	P1smlB	Small	367	250	118	12/10/2018	8/16/2019	12/12/2019	0.51	1.244	0	1	1	0
P1T3B_C_sml-3	HIMB_P1T3B_C_sml-3	HIMB-P1T3B	HIMB	PCOMP	P4	T3	B	P1smlB	Small	367	250	118	12/10/2018	8/16/2019	12/12/2019	0.501	0.292	0	1	1	0
P1T3B_C_sml-4	HIMB_P1T3B_C_sml-4	HIMB-P1T3B	HIMB	PCOMP	P4	T3	B	P1smlB	Small	367	250	118	12/10/2018	8/16/2019	12/12/2019	0.401	2.176	0	1	1	0
P1T3B_C_sml-5	HIMB_P1T3B_C_sml-5	HIMB-P1T3B	HIMB	PCOMP	P4	T3	B	P1smlB	Small	367	250	118	12/10/2018	8/16/2019	12/12/2019	0.617	2.153	0	1	1	0
P1T3B_C_sml-6	HIMB_P1T3B_C_sml-6	HIMB-P1T3B	HIMB	PCOMP	P4	T3	B	P1smlB	Small	367	250	118	12/10/2018	8/16/2019	12/12/2019	0.76	1.859	0.365	1	1	1
P1T3B_C_sml-7	HIMB_P1T3B_C_sml-7	HIMB-P1T3B	HIMB	PCOMP	P4	T3	B	P1smlB	Small	367	250	118	12/10/2018	8/16/2019	12/12/2019	0.44	1.917	2.323	1	1	1
P1T3B_C_med-l	HIMB_P1T3B_C_med-l	HIMB-P1T3B	HIMB	PCOMP	P4	T3	B	P1medB	Medium	367	250	118	12/10/2018	8/16/2019	12/12/2019	1.996	6.265	0.397	1	1	1
P1T3B_C_med-m	HIMB_P1T3B_C_med-m	HIMB-P1T3B	HIMB	PCOMP	P4	T3	B	P1medB	Medium	367	250	118	12/10/2018	8/16/2019	12/12/2019	1.459	5.506	3.771	1	1	1
P1T3B_C_med-r	HIMB_P1T3B_C_med-r	HIMB-P1T3B	HIMB	PCOMP	P4	T3	B	P1medB	Medium	367	250	118	12/10/2018	8/16/2019	12/12/2019	1.387	5.813	4.817	1	1	1
P1T3B_C_lrg	HIMB_P1T3B_C_lrg	HIMB-P1T3B	HIMB	PCOMP	P4	T3	B	P1lrgB	Large	367	250	118	12/10/2018	8/16/2019	12/12/2019	5.365	9.284	0	1	1	0
P1T3C_C_sml-1	HIMB_P1T3C_C_sml-1	HIMB-P1T3C	HIMB	PCOMP	P4	T3	C	P1smlC	Small	367	250	118	12/10/2018	8/16/2019	12/12/2019	0.879	2.807	2.675	1	1	1
P1T3C_C_sml-2	HIMB_P1T3C_C_sml-2	HIMB-P1T3C	HIMB	PCOMP	P4	T3	C	P1smlC	Small	367	250	118	12/10/2018	8/16/2019	12/12/2019	0.839	3.16	3.76	1	1	1
P1T3C_C_sml-3	HIMB_P1T3C_C_sml-3	HIMB-P1T3C	HIMB	PCOMP	P4	T3	C	P1smlC	Small	367	250	118	12/10/2018	8/16/2019	12/12/2019	0.433	0	0	1	0	0
P1T3C_C_sml-4	HIMB_P1T3C_C_sml-4	HIMB-P1T3C	HIMB	PCOMP	P4	T3	C	P1smlC	Small	367	250	118	12/10/2018	8/16/2019	12/12/2019	0.711	0	0	1	0	0
P1T3C_C_sml-5	HIMB_P1T3C_C_sml-5	HIMB-P1T3C	HIMB	PCOMP	P4	T3	C	P1smlC	Small	367	250	118	12/10/2018	8/16/2019	12/12/2019	0.582	0	0	1	0	0
P1T3C_C_sml-6	HIMB_P1T3C_C_sml-6	HIMB-P1T3C	HIMB	PCOMP	P4	T3	C	P1smlC	Small	367	250	118	12/10/2018	8/16/2019	12/12/2019	0.871	0.441	0	1	1	0
P1T3C_C_sml-7	HIMB_P1T3C_C_sml-7	HIMB-P1T3C	HIMB	PCOMP	P4	T3	C	P1smlC	Small	367	250	118	12/10/2018	8/16/2019	12/12/2019	0.603	2.935	0	1	1	0
P1T3C_C_med-l	HIMB_P1T3C_C_med-l	HIMB-P1T3C	HIMB	PCOMP	P4	T3	C	P1medC	Medium	367	250	118	12/10/2018	8/16/2019	12/12/2019	2.487	1.174	0	1	1	0
P1T3C_C_med-m	HIMB_P1T3C_C_med-m	HIMB-P1T3C	HIMB	PCOMP	P4	T3	C	P1medC	Medium	367	250	118	12/10/2018	8/16/2019	12/12/2019	2.721	0	0	1	0	0
P1T3C_C_med-r	HIMB_P1T3C_C_med-r	HIMB-P1T3C	HIMB	PCOMP	P4	T3	C	P1medC	Medium	367	250	118	12/10/2018	8/16/2019	12/12/2019	1.824	7.264	14.322	1	1	1
P1T3C_C_lrg	HIMB_P1T3C_C_lrg	HIMB-P1T3C	HIMB	PCOMP	P4	T3	C	P1lrgC	Large	367	250	118	12/10/2018	8/16/2019	12/12/2019	5.398	13.687	11.561	1	1	1
P2T1A_C_sml-1	HIMB_P2T1A_C_sml-1	HIMB-P2T1A	HIMB	PCOMP	P5	T1	A	P2smlA	Small	367	0	367	12/10/2018	12/10/2018	12/12/2019	0.618	0.618	0	1	1	0
P2T1A_C_sml-2	HIMB_P2T1A_C_sml-2	HIMB-P2T1A	HIMB	PCOMP	P5	T1	A	P2smlA	Small	367	0	367	12/10/2018	12/10/2018	12/12/2019	1.333	1.333	0	1	1	0
P2T1A_C_sml-3	HIMB_P2T1A_C_sml-3	HIMB-P2T1A	HIMB	PCOMP	P5	T1	A	P2smlA	Small	367	0	367	12/10/2018	12/10/2018	12/12/2019	0.595	0.595	0	1	1	0
P2T1A_C_sml-4	HIMB_P2T1A_C_sml-4	HIMB-P2T1A	HIMB	PCOMP	P5	T1	A	P2smlA	Small	367	0	367	12/10/2018	12/10/2018	12/12/2019	1.18	1.18	1.47	1	1	1
P2T1A_C_sml-5	HIMB_P2T1A_C_sml-5	HIMB-P2T1A	HIMB	PCOMP	P5	T1	A	P2smlA	Small	367	0	367	12/10/2018	12/10/2018	12/12/2019	0.984	0.984	0	1	1	0
P2T1A_C_sml-6	HIMB_P2T1A_C_sml-6	HIMB-P2T1A	HIMB	PCOMP	P5	T1	A	P2smlA	Small	367	0	367	12/10/2018	12/10/2018	12/12/2019	0.788	0.788	1.44	1	1	1
P2T1A_C_sml-7	HIMB_P2T1A_C_sml-7	HIMB-P2T1A	HIMB	PCOMP	P5	T1	A	P2smlA	Small	367	0	367	12/10/2018	12/10/2018	12/12/2019	0.284	0.284	0	1	1	0
P2T1A_C_med-l	HIMB_P2T1A_C_med-l	HIMB-P2T1A	HIMB	PCOMP	P5	T1	A	P2medA	Medium	367	0	367	12/10/2018	12/10/2018	12/12/2019	4.183	4.183	0	1	1	0
P2T1A_C_med-m	HIMB_P2T1A_C_med-m	HIMB-P2T1A	HIMB	PCOMP	P5	T1	A	P2medA	Medium	367	0	367	12/10/2018	12/10/2018	12/12/2019	1.434	1.434	0	1	1	0
P2T1A_C_med-r	HIMB_P2T1A_C_med-r	HIMB-P2T1A	HIMB	PCOMP	P5	T1	A	P2medA	Medium	367	0	367	12/10/2018	12/10/2018	12/12/2019	2.433	2.433	4.904	1	1	1
P2T1A_C_lrg	HIMB_P2T1A_C_lrg	HIMB-P2T1A	HIMB	PCOMP	P5	T1	A	P2lrgA	Large	367	0	367	12/10/2018	12/10/2018	12/12/2019	11.951	11.951	0	1	1	0
P2T1B_C_sml-1	HIMB_P2T1B_C_sml-1	HIMB-P2T1B	HIMB	PCOMP	P5	T1	B	P2smlB	Small	367	0	367	12/10/2018	12/10/2018	12/12/2019	0.543	0.543	0	1	1	0
P2T1B_C_sml-2	HIMB_P2T1B_C_sml-2	HIMB-P2T1B	HIMB	PCOMP	P5	T1	B	P2smlB	Small	367	0	367	12/10/2018	12/10/2018	12/12/2019	0.764	0.764	2.139	1	1	1
P2T1B_C_sml-3	HIMB_P2T1B_C_sml-3	HIMB-P2T1B	HIMB	PCOMP	P5	T1	B	P2smlB	Small	367	0	367	12/10/2018	12/10/2018	12/12/2019	0.637	0.637	0	1	1	0
P2T1B_C_sml-4	HIMB_P2T1B_C_sml-4	HIMB-P2T1B	HIMB	PCOMP	P5	T1	B	P2smlB	Small	367	0	367	12/10/2018	12/10/2018	12/12/2019	0.576	0.576	0	1	1	0
P2T1B_C_sml-5	HIMB_P2T1B_C_sml-5	HIMB-P2T1B	HIMB	PCOMP	P5	T1	B	P2smlB	Small	367	0	367	12/10/2018	12/10/2018	12/12/2019	0.751	0.751	2.114	1	1	1
P2T1B_C_sml-6	HIMB_P2T1B_C_sml-6	HIMB-P2T1B	HIMB	PCOMP	P5	T1	B	P2smlB	Small	367	0	367	12/10/2018	12/10/2018	12/12/2019	0.924	0.924	0	1	1	0
P2T1B_C_sml-7	HIMB_P2T1B_C_sml-7	HIMB-P2T1B	HIMB	PCOMP	P5	T1	B	P2smlB	Small	367	0	367	12/10/2018	12/10/2018	12/12/2019	0.976	0.976	0	1	1	0
P2T1B_C_med-l	HIMB_P2T1B_C_med-l	HIMB-P2T1B	HIMB	PCOMP	P5	T1	B	P2medB	Medium	367	0	367	12/10/2018	12/10/2018	12/12/2019	1.989	1.989	3.614	1	1	1
P2T1B_C_med-m	HIMB_P2T1B_C_med-m	HIMB-P2T1B	HIMB	PCOMP	P5	T1	B	P2medB	Medium	367	0	367	12/10/2018	12/10/2018	12/12/2019	3.313	3.313	0	1	1	0
P2T1B_C_med-r	HIMB_P2T1B_C_med-r	HIMB-P2T1B	HIMB	PCOMP	P5	T1	B	P2medB	Medium	367	0	367	12/10/2018	12/10/2018	12/12/2019	3.274	3.274	0	1	1	0
P2T1B_C_lrg	HIMB_P2T1B_C_lrg	HIMB-P2T1B	HIMB	PCOMP	P5	T1	B	P2lrgB	Large	367	0	367	12/10/2018	12/10/2018	12/12/2019	12.299	12.299	4.615	1	1	1
P2T1C_C_sml-1	HIMB_P2T1C_C_sml-1	HIMB-P2T1C	HIMB	PCOMP	P5	T1	C	P2smlC	Small	367	0	367	12/10/2018	12/10/2018	12/12/2019	0.589	0.589	1.948	1	1	1
P2T1C_C_sml-2	HIMB_P2T1C_C_sml-2	HIMB-P2T1C	HIMB	PCOMP	P5	T1	C	P2smlC	Small	367	0	367	12/10/2018	12/10/2018	12/12/2019	0.556	0.556	2.162	1	1	1
P2T1C_C_sml-3	HIMB_P2T1C_C_sml-3	HIMB-P2T1C	HIMB	PCOMP	P5	T1	C	P2smlC	Small	367	0	367	12/10/2018	12/10/2018	12/12/2019	0.679	0.679	1.602	1	1	1
P2T1C_C_sml-4	HIMB_P2T1C_C_sml-4	HIMB-P2T1C	HIMB	PCOMP	P5	T1	C	P2smlC	Small	367	0	367	12/10/2018	12/10/2018	12/12/2019	0.598	0.598	0.771	1	1	1
P2T1C_C_sml-5	HIMB_P2T1C_C_sml-5	HIMB-P2T1C	HIMB	PCOMP	P5	T1	C	P2smlC	Small	367	0	367	12/10/2018	12/10/2018	12/12/2019	0.755	0.755	2.191	1	1	1
P2T1C_C_sml-6	HIMB_P2T1C_C_sml-6	HIMB-P2T1C	HIMB	PCOMP	P5	T1	C	P2smlC	Small	367	0	367	12/10/2018	12/10/2018	12/12/2019	0.606	0.606	0	1	1	0
P2T1C_C_sml-7	HIMB_P2T1C_C_sml-7	HIMB-P2T1C	HIMB	PCOMP	P5	T1	C	P2smlC	Small	367	0	367	12/10/2018	12/10/2018	12/12/2019	0.486	0.486	0	1	1	0
P2T1C_C_med-l	HIMB_P2T1C_C_med-l	HIMB-P2T1C	HIMB	PCOMP	P5	T1	C	P2medC	Medium	367	0	367	12/10/2018	12/10/2018	12/12/2019	3.228	3.228	7.884	1	1	1
P2T1C_C_med-m	HIMB_P2T1C_C_med-m	HIMB-P2T1C	HIMB	PCOMP	P5	T1	C	P2medC	Medium	367	0	367	12/10/2018	12/10/2018	12/12/2019	2.243	2.243	0	1	1	0
P2T1C_C_med-r	HIMB_P2T1C_C_med-r	HIMB-P2T1C	HIMB	PCOMP	P5	T1	C	P2medC	Medium	367	0	367	12/10/2018	12/10/2018	12/12/2019	1.779	1.779	2.003	1	1	1
P2T1C_C_lrg	HIMB_P2T1C_C_lrg	HIMB-P2T1C	HIMB	PCOMP	P5	T1	C	P2lrgC	Large	367	0	367	12/10/2018	12/10/2018	12/12/2019	8.657	8.657	0	1	1	0
P2T2A_C_sml-1	HIMB_P2T2A_C_sml-1	HIMB-P2T2A	HIMB	PCOMP	P5	T2	A	P2smlA	Small	367	116	252	12/10/2018	4/4/2019	12/12/2019	0.572	0.923	0	1	1	0
P2T2A_C_sml-2	HIMB_P2T2A_C_sml-2	HIMB-P2T2A	HIMB	PCOMP	P5	T2	A	P2smlA	Small	367	116	252	12/10/2018	4/4/2019	12/12/2019	1.043	1.211	0	1	1	0
P2T2A_C_sml-3	HIMB_P2T2A_C_sml-3	HIMB-P2T2A	HIMB	PCOMP	P5	T2	A	P2smlA	Small	367	116	252	12/10/2018	4/4/2019	12/12/2019	0.754	0	0	1	0	0
P2T2A_C_sml-4	HIMB_P2T2A_C_sml-4	HIMB-P2T2A	HIMB	PCOMP	P5	T2	A	P2smlA	Small	367	116	252	12/10/2018	4/4/2019	12/12/2019	0.776	1.308	0	1	1	0
P2T2A_C_sml-5	HIMB_P2T2A_C_sml-5	HIMB-P2T2A	HIMB	PCOMP	P5	T2	A	P2smlA	Small	367	116	252	12/10/2018	4/4/2019	12/12/2019	0.97	1.127	0	1	1	0
P2T2A_C_sml-6	HIMB_P2T2A_C_sml-6	HIMB-P2T2A	HIMB	PCOMP	P5	T2	A	P2smlA	Small	367	116	252	12/10/2018	4/4/2019	12/12/2019	0.814	0	0	1	0	0
P2T2A_C_sml-7	HIMB_P2T2A_C_sml-7	HIMB-P2T2A	HIMB	PCOMP	P5	T2	A	P2smlA	Small	367	116	252	12/10/2018	4/4/2019	12/12/2019	0.909	1.231	0	1	1	0
P2T2A_C_med-l	HIMB_P2T2A_C_med-l	HIMB-P2T2A	HIMB	PCOMP	P5	T2	A	P2medA	Medium	367	116	252	12/10/2018	4/4/2019	12/12/2019	2.555	3.376	0	1	1	0
P2T2A_C_med-m	HIMB_P2T2A_C_med-m	HIMB-P2T2A	HIMB	PCOMP	P5	T2	A	P2medA	Medium	367	116	252	12/10/2018	4/4/2019	12/12/2019	1.992	3.743	8.793	1	1	1
P2T2A_C_med-r	HIMB_P2T2A_C_med-r	HIMB-P2T2A	HIMB	PCOMP	P5	T2	A	P2medA	Medium	367	116	252	12/10/2018	4/4/2019	12/12/2019	2.559	4.904	0	1	1	1
P2T2A_C_lrg	HIMB_P2T2A_C_lrg	HIMB-P2T2A	HIMB	PCOMP	P5	T2	A	P2lrgA	Large	367	116	252	12/10/2018	4/4/2019	12/12/2019	12.183	9.604	0	1	1	0
P2T2B_C_sml-1	HIMB_P2T2B_C_sml-1	HIMB-P2T2B	HIMB	PCOMP	P5	T2	B	P2smlB	Small	367	116	252	12/10/2018	4/4/2019	12/12/2019	0.877	1.999	2.151	1	1	1
P2T2B_C_sml-2	HIMB_P2T2B_C_sml-2	HIMB-P2T2B	HIMB	PCOMP	P5	T2	B	P2smlB	Small	367	116	252	12/10/2018	4/4/2019	12/12/2019	0.834	0	0	1	0	0
P2T2B_C_sml-3	HIMB_P2T2B_C_sml-3	HIMB-P2T2B	HIMB	PCOMP	P5	T2	B	P2smlB	Small	367	116	252	12/10/2018	4/4/2019	12/12/2019	1.107	0	0	1	0	0
P2T2B_C_sml-4	HIMB_P2T2B_C_sml-4	HIMB-P2T2B	HIMB	PCOMP	P5	T2	B	P2smlB	Small	367	116	252	12/10/2018	4/4/2019	12/12/2019	0.92	1.16	0	1	1	0
P2T2B_C_sml-5	HIMB_P2T2B_C_sml-5	HIMB-P2T2B	HIMB	PCOMP	P5	T2	B	P2smlB	Small	367	116	252	12/10/2018	4/4/2019	12/12/2019	0.977	1.945	0	1	1	0
P2T2B_C_sml-6	HIMB_P2T2B_C_sml-6	HIMB-P2T2B	HIMB	PCOMP	P5	T2	B	P2smlB	Small	367	116	252	12/10/2018	4/4/2019	12/12/2019	1.19	1.784	0	1	1	0
P2T2B_C_sml-7	HIMB_P2T2B_C_sml-7	HIMB-P2T2B	HIMB	PCOMP	P5	T2	B	P2smlB	Small	367	116	252	12/10/2018	4/4/2019	12/12/2019	0.885	1.311	0	1	1	0
P2T2B_C_med-l	HIMB_P2T2B_C_med-l	HIMB-P2T2B	HIMB	PCOMP	P5	T2	B	P2medB	Medium	367	116	252	12/10/2018	4/4/2019	12/12/2019	4.447	3.854	0	1	1	0
P2T2B_C_med-m	HIMB_P2T2B_C_med-m	HIMB-P2T2B	HIMB	PCOMP	P5	T2	B	P2medB	Medium	367	116	252	12/10/2018	4/4/2019	12/12/2019	2.765	5.376	0	1	1	0
P2T2B_C_med-r	HIMB_P2T2B_C_med-r	HIMB-P2T2B	HIMB	PCOMP	P5	T2	B	P2medB	Medium	367	116	252	12/10/2018	4/4/2019	12/12/2019	2.431	3.058	2.436	1	1	1
P2T2B_C_lrg	HIMB_P2T2B_C_lrg	HIMB-P2T2B	HIMB	PCOMP	P5	T2	B	P2lrgB	Large	367	116	252	12/10/2018	4/4/2019	12/12/2019	7.144	5.267	0	1	1	0
P2T2C_C_sml-1	HIMB_P2T2C_C_sml-1	HIMB-P2T2C	HIMB	PCOMP	P5	T2	C	P2smlC	Small	367	116	252	12/10/2018	4/4/2019	12/12/2019	1.15	0	0	1	0	0
P2T2C_C_sml-2	HIMB_P2T2C_C_sml-2	HIMB-P2T2C	HIMB	PCOMP	P5	T2	C	P2smlC	Small	367	116	252	12/10/2018	4/4/2019	12/12/2019	1.017	0	0	1	0	0
P2T2C_C_sml-3	HIMB_P2T2C_C_sml-3	HIMB-P2T2C	HIMB	PCOMP	P5	T2	C	P2smlC	Small	367	116	252	12/10/2018	4/4/2019	12/12/2019	1.152	0	0	1	0	0
P2T2C_C_sml-4	HIMB_P2T2C_C_sml-4	HIMB-P2T2C	HIMB	PCOMP	P5	T2	C	P2smlC	Small	367	116	252	12/10/2018	4/4/2019	12/12/2019	0.578	0	0	1	0	0
P2T2C_C_sml-5	HIMB_P2T2C_C_sml-5	HIMB-P2T2C	HIMB	PCOMP	P5	T2	C	P2smlC	Small	367	116	252	12/10/2018	4/4/2019	12/12/2019	0.808	0	0	1	0	0
P2T2C_C_sml-6	HIMB_P2T2C_C_sml-6	HIMB-P2T2C	HIMB	PCOMP	P5	T2	C	P2smlC	Small	367	116	252	12/10/2018	4/4/2019	12/12/2019	1.041	0	0	1	0	0
P2T2C_C_sml-7	HIMB_P2T2C_C_sml-7	HIMB-P2T2C	HIMB	PCOMP	P5	T2	C	P2smlC	Small	367	116	252	12/10/2018	4/4/2019	12/12/2019	0.683	0	0	1	0	0
P2T2C_C_med-l	HIMB_P2T2C_C_med-l	HIMB-P2T2C	HIMB	PCOMP	P5	T2	C	P2medC	Medium	367	116	252	12/10/2018	4/4/2019	12/12/2019	1.911	0	0	1	0	0
P2T2C_C_med-m	HIMB_P2T2C_C_med-m	HIMB-P2T2C	HIMB	PCOMP	P5	T2	C	P2medC	Medium	367	116	252	12/10/2018	4/4/2019	12/12/2019	2.793	0	0	1	0	0
P2T2C_C_med-r	HIMB_P2T2C_C_med-r	HIMB-P2T2C	HIMB	PCOMP	P5	T2	C	P2medC	Medium	367	116	252	12/10/2018	4/4/2019	12/12/2019	3.155	5.344	4.563	1	1	1
P2T2C_C_lrg	HIMB_P2T2C_C_lrg	HIMB-P2T2C	HIMB	PCOMP	P5	T2	C	P2lrgC	Large	367	116	252	12/10/2018	4/4/2019	12/12/2019	10.381	7.875	0	1	1	0
P2T3A_C_sml-1	HIMB_P2T3A_C_sml-1	HIMB-P2T3A	HIMB	PCOMP	P5	T3	A	P2smlA	Small	367	250	118	12/10/2018	8/16/2019	12/12/2019	0.634	0.885	1.821	1	1	1
P2T3A_C_sml-2	HIMB_P2T3A_C_sml-2	HIMB-P2T3A	HIMB	PCOMP	P5	T3	A	P2smlA	Small	367	250	118	12/10/2018	8/16/2019	12/12/2019	0.84	0	0	1	0	0
P2T3A_C_sml-3	HIMB_P2T3A_C_sml-3	HIMB-P2T3A	HIMB	PCOMP	P5	T3	A	P2smlA	Small	367	250	118	12/10/2018	8/16/2019	12/12/2019	0.507	0.725	1.976	1	1	1
P2T3A_C_sml-4	HIMB_P2T3A_C_sml-4	HIMB-P2T3A	HIMB	PCOMP	P5	T3	A	P2smlA	Small	367	250	118	12/10/2018	8/16/2019	12/12/2019	0.611	0	0	1	0	0
P2T3A_C_sml-5	HIMB_P2T3A_C_sml-5	HIMB-P2T3A	HIMB	PCOMP	P5	T3	A	P2smlA	Small	367	250	118	12/10/2018	8/16/2019	12/12/2019	0.671	1.527	2.862	1	1	1
P2T3A_C_sml-6	HIMB_P2T3A_C_sml-6	HIMB-P2T3A	HIMB	PCOMP	P5	T3	A	P2smlA	Small	367	250	118	12/10/2018	8/16/2019	12/12/2019	0.847	0.265	0.258	1	1	1
P2T3A_C_sml-7	HIMB_P2T3A_C_sml-7	HIMB-P2T3A	HIMB	PCOMP	P5	T3	A	P2smlA	Small	367	250	118	12/10/2018	8/16/2019	12/12/2019	0.619	0	0	1	0	0
P2T3A_C_med-l	HIMB_P2T3A_C_med-l	HIMB-P2T3A	HIMB	PCOMP	P5	T3	A	P2medA	Medium	367	250	118	12/10/2018	8/16/2019	12/12/2019	3.777	3.745	2.306	1	1	1
P2T3A_C_med-m	HIMB_P2T3A_C_med-m	HIMB-P2T3A	HIMB	PCOMP	P5	T3	A	P2medA	Medium	367	250	118	12/10/2018	8/16/2019	12/12/2019	2.894	1.385	1.731	1	1	1
P2T3A_C_med-r	HIMB_P2T3A_C_med-r	HIMB-P2T3A	HIMB	PCOMP	P5	T3	A	P2medA	Medium	367	250	118	12/10/2018	8/16/2019	12/12/2019	2.216	2.591	1.248	1	1	1
P2T3A_C_lrg	HIMB_P2T3A_C_lrg	HIMB-P2T3A	HIMB	PCOMP	P5	T3	A	P2lrgA	Large	367	250	118	12/10/2018	8/16/2019	12/12/2019	8.664	11.35	5.856	1	1	1
P2T3B_C_sml-1	HIMB_P2T3B_C_sml-1	HIMB-P2T3B	HIMB	PCOMP	P5	T3	B	P2smlB	Small	367	250	118	12/10/2018	8/16/2019	12/12/2019	0.648	0	0	1	0	0
P2T3B_C_sml-2	HIMB_P2T3B_C_sml-2	HIMB-P2T3B	HIMB	PCOMP	P5	T3	B	P2smlB	Small	367	250	118	12/10/2018	8/16/2019	12/12/2019	0.845	0.729	0	1	1	0
P2T3B_C_sml-3	HIMB_P2T3B_C_sml-3	HIMB-P2T3B	HIMB	PCOMP	P5	T3	B	P2smlB	Small	367	250	118	12/10/2018	8/16/2019	12/12/2019	1.165	1.422	1.589	1	1	1
P2T3B_C_sml-4	HIMB_P2T3B_C_sml-4	HIMB-P2T3B	HIMB	PCOMP	P5	T3	B	P2smlB	Small	367	250	118	12/10/2018	8/16/2019	12/12/2019	0.788	0	0	1	0	0
P2T3B_C_sml-5	HIMB_P2T3B_C_sml-5	HIMB-P2T3B	HIMB	PCOMP	P5	T3	B	P2smlB	Small	367	250	118	12/10/2018	8/16/2019	12/12/2019	0.912	0	0	1	0	0
P2T3B_C_sml-6	HIMB_P2T3B_C_sml-6	HIMB-P2T3B	HIMB	PCOMP	P5	T3	B	P2smlB	Small	367	250	118	12/10/2018	8/16/2019	12/12/2019	0.746	0	0	1	0	0
P2T3B_C_sml-7	HIMB_P2T3B_C_sml-7	HIMB-P2T3B	HIMB	PCOMP	P5	T3	B	P2smlB	Small	367	250	118	12/10/2018	8/16/2019	12/12/2019	0.667	0	0	1	0	0
P2T3B_C_med-l	HIMB_P2T3B_C_med-l	HIMB-P2T3B	HIMB	PCOMP	P5	T3	B	P2medB	Medium	367	250	118	12/10/2018	8/16/2019	12/12/2019	2.329	4.721	6.046	1	1	1
P2T3B_C_med-m	HIMB_P2T3B_C_med-m	HIMB-P2T3B	HIMB	PCOMP	P5	T3	B	P2medB	Medium	367	250	118	12/10/2018	8/16/2019	12/12/2019	1.845	5.048	5.291	1	1	1
P2T3B_C_med-r	HIMB_P2T3B_C_med-r	HIMB-P2T3B	HIMB	PCOMP	P5	T3	B	P2medB	Medium	367	250	118	12/10/2018	8/16/2019	12/12/2019	1.637	4.313	5.172	1	1	1
P2T3B_C_lrg	HIMB_P2T3B_C_lrg	HIMB-P2T3B	HIMB	PCOMP	P5	T3	B	P2lrgB	Large	367	250	118	12/10/2018	8/16/2019	12/12/2019	8.102	0	0	1	0	0
P2T3C_C_sml-1	HIMB_P2T3C_C_sml-1	HIMB-P2T3C	HIMB	PCOMP	P5	T3	C	P2smlC	Small	367	250	118	12/10/2018	8/16/2019	12/12/2019	0.877	1.135	0	1	1	0
P2T3C_C_sml-2	HIMB_P2T3C_C_sml-2	HIMB-P2T3C	HIMB	PCOMP	P5	T3	C	P2smlC	Small	367	250	118	12/10/2018	8/16/2019	12/12/2019	0.878	0.873	0	1	1	0
P2T3C_C_sml-3	HIMB_P2T3C_C_sml-3	HIMB-P2T3C	HIMB	PCOMP	P5	T3	C	P2smlC	Small	367	250	118	12/10/2018	8/16/2019	12/12/2019	0.869	0.723	0	1	1	0
P2T3C_C_sml-4	HIMB_P2T3C_C_sml-4	HIMB-P2T3C	HIMB	PCOMP	P5	T3	C	P2smlC	Small	367	250	118	12/10/2018	8/16/2019	12/12/2019	0.863	1.561	0.84	1	1	1
P2T3C_C_sml-5	HIMB_P2T3C_C_sml-5	HIMB-P2T3C	HIMB	PCOMP	P5	T3	C	P2smlC	Small	367	250	118	12/10/2018	8/16/2019	12/12/2019	0.633	0.532	0	1	1	0
P2T3C_C_sml-6	HIMB_P2T3C_C_sml-6	HIMB-P2T3C	HIMB	PCOMP	P5	T3	C	P2smlC	Small	367	250	118	12/10/2018	8/16/2019	12/12/2019	0.653	0	0	1	0	0
P2T3C_C_sml-7	HIMB_P2T3C_C_sml-7	HIMB-P2T3C	HIMB	PCOMP	P5	T3	C	P2smlC	Small	367	250	118	12/10/2018	8/16/2019	12/12/2019	0.529	0.417	0	1	1	0
P2T3C_C_med-l	HIMB_P2T3C_C_med-l	HIMB-P2T3C	HIMB	PCOMP	P5	T3	C	P2medC	Medium	367	250	118	12/10/2018	8/16/2019	12/12/2019	2.625	4.152	5.2	1	1	1
P2T3C_C_med-m	HIMB_P2T3C_C_med-m	HIMB-P2T3C	HIMB	PCOMP	P5	T3	C	P2medC	Medium	367	250	118	12/10/2018	8/16/2019	12/12/2019	1.973	0	0	1	0	0
P2T3C_C_med-r	HIMB_P2T3C_C_med-r	HIMB-P2T3C	HIMB	PCOMP	P5	T3	C	P2medC	Medium	367	250	118	12/10/2018	8/16/2019	12/12/2019	3.028	0	0	1	0	0
P2T3C_C_lrg	HIMB_P2T3C_C_lrg	HIMB-P2T3C	HIMB	PCOMP	P5	T3	C	P2lrgC	Large	367	250	118	12/10/2018	8/16/2019	12/12/2019	9.785	23.434	24.968	1	1	1
P3T1A_C_sml-1	HIMB_P3T1A_C_sml-1	HIMB-P3T1A	HIMB	PCOMP	P6	T1	A	P3smlA	Small	367	0	367	12/10/2018	12/10/2018	12/12/2019	1.105	1.105	4.122	1	1	1
P3T1A_C_sml-2	HIMB_P3T1A_C_sml-2	HIMB-P3T1A	HIMB	PCOMP	P6	T1	A	P3smlA	Small	367	0	367	12/10/2018	12/10/2018	12/12/2019	0.859	0.859	0.941	1	1	1
P3T1A_C_sml-3	HIMB_P3T1A_C_sml-3	HIMB-P3T1A	HIMB	PCOMP	P6	T1	A	P3smlA	Small	367	0	367	12/10/2018	12/10/2018	12/12/2019	1.034	1.034	0	1	1	1
P3T1A_C_sml-4	HIMB_P3T1A_C_sml-4	HIMB-P3T1A	HIMB	PCOMP	P6	T1	A	P3smlA	Small	367	0	367	12/10/2018	12/10/2018	12/12/2019	1.295	1.295	2.463	1	1	1
P3T1A_C_sml-5	HIMB_P3T1A_C_sml-5	HIMB-P3T1A	HIMB	PCOMP	P6	T1	A	P3smlA	Small	367	0	367	12/10/2018	12/10/2018	12/12/2019	1.225	1.225	4.446	1	1	1
P3T1A_C_sml-6	HIMB_P3T1A_C_sml-6	HIMB-P3T1A	HIMB	PCOMP	P6	T1	A	P3smlA	Small	367	0	367	12/10/2018	12/10/2018	12/12/2019	1.384	1.384	0	1	1	0
P3T1A_C_sml-7	HIMB_P3T1A_C_sml-7	HIMB-P3T1A	HIMB	PCOMP	P6	T1	A	P3smlA	Small	367	0	367	12/10/2018	12/10/2018	12/12/2019	0.626	0.626	1.856	1	1	1
P3T1A_C_med-l	HIMB_P3T1A_C_med-l	HIMB-P3T1A	HIMB	PCOMP	P6	T1	A	P3medA	Medium	367	0	367	12/10/2018	12/10/2018	12/12/2019	3.886	3.886	18.077	1	1	1
P3T1A_C_med-m	HIMB_P3T1A_C_med-m	HIMB-P3T1A	HIMB	PCOMP	P6	T1	A	P3medA	Medium	367	0	367	12/10/2018	12/10/2018	12/12/2019	4.334	4.334	0	1	1	1
P3T1A_C_med-r	HIMB_P3T1A_C_med-r	HIMB-P3T1A	HIMB	PCOMP	P6	T1	A	P3medA	Medium	367	0	367	12/10/2018	12/10/2018	12/12/2019	3.572	3.572	0	1	1	1
P3T1A_C_lrg	HIMB_P3T1A_C_lrg	HIMB-P3T1A	HIMB	PCOMP	P6	T1	A	P3lrgA	Large	367	0	367	12/10/2018	12/10/2018	12/12/2019	10.76	10.76	19.788	1	1	1
P3T1B_C_sml-1	HIMB_P3T1B_C_sml-1	HIMB-P3T1B	HIMB	PCOMP	P6	T1	B	P3smlB	Small	367	0	367	12/10/2018	12/10/2018	12/12/2019	0.884	0.884	7.778	1	1	1
P3T1B_C_sml-2	HIMB_P3T1B_C_sml-2	HIMB-P3T1B	HIMB	PCOMP	P6	T1	B	P3smlB	Small	367	0	367	12/10/2018	12/10/2018	12/12/2019	0.982	0.982	0	1	1	1
P3T1B_C_sml-3	HIMB_P3T1B_C_sml-3	HIMB-P3T1B	HIMB	PCOMP	P6	T1	B	P3smlB	Small	367	0	367	12/10/2018	12/10/2018	12/12/2019	1.018	1.018	0	1	1	1
P3T1B_C_sml-4	HIMB_P3T1B_C_sml-4	HIMB-P3T1B	HIMB	PCOMP	P6	T1	B	P3smlB	Small	367	0	367	12/10/2018	12/10/2018	12/12/2019	0.9	0.9	1.513	1	1	1
P3T1B_C_sml-5	HIMB_P3T1B_C_sml-5	HIMB-P3T1B	HIMB	PCOMP	P6	T1	B	P3smlB	Small	367	0	367	12/10/2018	12/10/2018	12/12/2019	0.899	0.899	6.321	1	1	1
P3T1B_C_sml-6	HIMB_P3T1B_C_sml-6	HIMB-P3T1B	HIMB	PCOMP	P6	T1	B	P3smlB	Small	367	0	367	12/10/2018	12/10/2018	12/12/2019	1.015	1.015	0	1	1	0
P3T1B_C_sml-7	HIMB_P3T1B_C_sml-7	HIMB-P3T1B	HIMB	PCOMP	P6	T1	B	P3smlB	Small	367	0	367	12/10/2018	12/10/2018	12/12/2019	1.011	1.011	0	1	1	1
P3T1B_C_med-l	HIMB_P3T1B_C_med-l	HIMB-P3T1B	HIMB	PCOMP	P6	T1	B	P3medB	Medium	367	0	367	12/10/2018	12/10/2018	12/12/2019	3.404	3.404	23.94	1	1	1
P3T1B_C_med-m	HIMB_P3T1B_C_med-m	HIMB-P3T1B	HIMB	PCOMP	P6	T1	B	P3medB	Medium	367	0	367	12/10/2018	12/10/2018	12/12/2019	3.838	3.838	0	1	1	1
P3T1B_C_med-r	HIMB_P3T1B_C_med-r	HIMB-P3T1B	HIMB	PCOMP	P6	T1	B	P3medB	Medium	367	0	367	12/10/2018	12/10/2018	12/12/2019	2.898	2.898	0	1	1	1
P3T1B_C_lrg	HIMB_P3T1B_C_lrg	HIMB-P3T1B	HIMB	PCOMP	P6	T1	B	P3lrgB	Large	367	0	367	12/10/2018	12/10/2018	12/12/2019	8.867	8.867	16.183	1	1	1
P3T1C_C_sml-1	HIMB_P3T1C_C_sml-1	HIMB-P3T1C	HIMB	PCOMP	P6	T1	C	P3smlC	Small	367	0	367	12/10/2018	12/10/2018	12/12/2019	0.995	0.995	6.1	1	1	1
P3T1C_C_sml-2	HIMB_P3T1C_C_sml-2	HIMB-P3T1C	HIMB	PCOMP	P6	T1	C	P3smlC	Small	367	0	367	12/10/2018	12/10/2018	12/12/2019	1.348	1.348	0	1	1	1
P3T1C_C_sml-3	HIMB_P3T1C_C_sml-3	HIMB-P3T1C	HIMB	PCOMP	P6	T1	C	P3smlC	Small	367	0	367	12/10/2018	12/10/2018	12/12/2019	1.517	1.517	0	1	1	1
P3T1C_C_sml-4	HIMB_P3T1C_C_sml-4	HIMB-P3T1C	HIMB	PCOMP	P6	T1	C	P3smlC	Small	367	0	367	12/10/2018	12/10/2018	12/12/2019	1.102	1.102	0.857	1	1	1
P3T1C_C_sml-5	HIMB_P3T1C_C_sml-5	HIMB-P3T1C	HIMB	PCOMP	P6	T1	C	P3smlC	Small	367	0	367	12/10/2018	12/10/2018	12/12/2019	1.236	1.236	0	1	1	0
P3T1C_C_sml-6	HIMB_P3T1C_C_sml-6	HIMB-P3T1C	HIMB	PCOMP	P6	T1	C	P3smlC	Small	367	0	367	12/10/2018	12/10/2018	12/12/2019	1.179	1.179	2.854	1	1	1
P3T1C_C_sml-7	HIMB_P3T1C_C_sml-7	HIMB-P3T1C	HIMB	PCOMP	P6	T1	C	P3smlC	Small	367	0	367	12/10/2018	12/10/2018	12/12/2019	0.598	0.598	0	1	1	0
P3T1C_C_med-l	HIMB_P3T1C_C_med-l	HIMB-P3T1C	HIMB	PCOMP	P6	T1	C	P3medC	Medium	367	0	367	12/10/2018	12/10/2018	12/12/2019	4.449	4.449	11.288	1	1	1
P3T1C_C_med-m	HIMB_P3T1C_C_med-m	HIMB-P3T1C	HIMB	PCOMP	P6	T1	C	P3medC	Medium	367	0	367	12/10/2018	12/10/2018	12/12/2019	4.111	4.111	0	1	1	0
P3T1C_C_med-r	HIMB_P3T1C_C_med-r	HIMB-P3T1C	HIMB	PCOMP	P6	T1	C	P3medC	Medium	367	0	367	12/10/2018	12/10/2018	12/12/2019	2.986	2.986	10.09	1	1	1
P3T1C_C_lrg	HIMB_P3T1C_C_lrg	HIMB-P3T1C	HIMB	PCOMP	P6	T1	C	P3lrgC	Large	367	0	367	12/10/2018	12/10/2018	12/12/2019	10.062	10.062	7.206	1	1	1
P3T2A_C_sml-1	HIMB_P3T2A_C_sml-1	HIMB-P3T2A	HIMB	PCOMP	P6	T2	A	P3smlA	Small	367	116	252	12/10/2018	4/4/2019	12/12/2019	1.111	2.959	0	1	1	0
P3T2A_C_sml-2	HIMB_P3T2A_C_sml-2	HIMB-P3T2A	HIMB	PCOMP	P6	T2	A	P3smlA	Small	367	116	252	12/10/2018	4/4/2019	12/12/2019	1.322	1.856	0	1	1	0
P3T2A_C_sml-3	HIMB_P3T2A_C_sml-3	HIMB-P3T2A	HIMB	PCOMP	P6	T2	A	P3smlA	Small	367	116	252	12/10/2018	4/4/2019	12/12/2019	0.984	0	0	1	0	0
P3T2A_C_sml-4	HIMB_P3T2A_C_sml-4	HIMB-P3T2A	HIMB	PCOMP	P6	T2	A	P3smlA	Small	367	116	252	12/10/2018	4/4/2019	12/12/2019	0.635	0	0	1	0	0
P3T2A_C_sml-5	HIMB_P3T2A_C_sml-5	HIMB-P3T2A	HIMB	PCOMP	P6	T2	A	P3smlA	Small	367	116	252	12/10/2018	4/4/2019	12/12/2019	1.042	0	0	1	0	0
P3T2A_C_sml-6	HIMB_P3T2A_C_sml-6	HIMB-P3T2A	HIMB	PCOMP	P6	T2	A	P3smlA	Small	367	116	252	12/10/2018	4/4/2019	12/12/2019	0.781	0	0	1	0	0
P3T2A_C_sml-7	HIMB_P3T2A_C_sml-7	HIMB-P3T2A	HIMB	PCOMP	P6	T2	A	P3smlA	Small	367	116	252	12/10/2018	4/4/2019	12/12/2019	0.5	0	0	1	0	0
P3T2A_C_med-l	HIMB_P3T2A_C_med-l	HIMB-P3T2A	HIMB	PCOMP	P6	T2	A	P3medA	Medium	367	116	252	12/10/2018	4/4/2019	12/12/2019	5.22	9.984	11.932	1	1	1
P3T2A_C_med-m	HIMB_P3T2A_C_med-m	HIMB-P3T2A	HIMB	PCOMP	P6	T2	A	P3medA	Medium	367	116	252	12/10/2018	4/4/2019	12/12/2019	4.013	0	0	1	0	0
P3T2A_C_med-r	HIMB_P3T2A_C_med-r	HIMB-P3T2A	HIMB	PCOMP	P6	T2	A	P3medA	Medium	367	116	252	12/10/2018	4/4/2019	12/12/2019	2.393	4.13	5.145	1	1	1
P3T2A_C_lrg	HIMB_P3T2A_C_lrg	HIMB-P3T2A	HIMB	PCOMP	P6	T2	A	P3lrgA	Large	367	116	252	12/10/2018	4/4/2019	12/12/2019	7.562	13.567	14.033	1	1	1
P3T2B_C_sml-1	HIMB_P3T2B_C_sml-1	HIMB-P3T2B	HIMB	PCOMP	P6	T2	B	P3smlB	Small	367	116	252	12/10/2018	4/4/2019	12/12/2019	1.142	2.462	6.083	1	1	1
P3T2B_C_sml-2	HIMB_P3T2B_C_sml-2	HIMB-P3T2B	HIMB	PCOMP	P6	T2	B	P3smlB	Small	367	116	252	12/10/2018	4/4/2019	12/12/2019	1.174	0	0	1	0	0
P3T2B_C_sml-3	HIMB_P3T2B_C_sml-3	HIMB-P3T2B	HIMB	PCOMP	P6	T2	B	P3smlB	Small	367	116	252	12/10/2018	4/4/2019	12/12/2019	1.29	0.64	0	1	1	1
P3T2B_C_sml-4	HIMB_P3T2B_C_sml-4	HIMB-P3T2B	HIMB	PCOMP	P6	T2	B	P3smlB	Small	367	116	252	12/10/2018	4/4/2019	12/12/2019	1.105	1.687	0	1	1	1
P3T2B_C_sml-5	HIMB_P3T2B_C_sml-5	HIMB-P3T2B	HIMB	PCOMP	P6	T2	B	P3smlB	Small	367	116	252	12/10/2018	4/4/2019	12/12/2019	0.771	0	0	1	0	0
P3T2B_C_sml-6	HIMB_P3T2B_C_sml-6	HIMB-P3T2B	HIMB	PCOMP	P6	T2	B	P3smlB	Small	367	116	252	12/10/2018	4/4/2019	12/12/2019	0.896	0	0	1	0	0
P3T2B_C_sml-7	HIMB_P3T2B_C_sml-7	HIMB-P3T2B	HIMB	PCOMP	P6	T2	B	P3smlB	Small	367	116	252	12/10/2018	4/4/2019	12/12/2019	1.361	0	0	1	0	0
P3T2B_C_med-l	HIMB_P3T2B_C_med-l	HIMB-P3T2B	HIMB	PCOMP	P6	T2	B	P3medB	Medium	367	116	252	12/10/2018	4/4/2019	12/12/2019	3.539	5.315	10.822	1	1	1
P3T2B_C_med-m	HIMB_P3T2B_C_med-m	HIMB-P3T2B	HIMB	PCOMP	P6	T2	B	P3medB	Medium	367	116	252	12/10/2018	4/4/2019	12/12/2019	4.65	4.057	2.026	1	1	1
P3T2B_C_med-r	HIMB_P3T2B_C_med-r	HIMB-P3T2B	HIMB	PCOMP	P6	T2	B	P3medB	Medium	367	116	252	12/10/2018	4/4/2019	12/12/2019	4.377	4.748	4.594	1	1	1
P3T2B_C_lrg	HIMB_P3T2B_C_lrg	HIMB-P3T2B	HIMB	PCOMP	P6	T2	B	P3lrgB	Large	367	116	252	12/10/2018	4/4/2019	12/12/2019	8.959	15.351	8.268	1	1	1
P3T2C_C_sml-1	HIMB_P3T2C_C_sml-1	HIMB-P3T2C	HIMB	PCOMP	P6	T2	C	P3smlC	Small	367	116	252	12/10/2018	4/4/2019	12/12/2019	0.741	1.454	0	1	1	0
P3T2C_C_sml-2	HIMB_P3T2C_C_sml-2	HIMB-P3T2C	HIMB	PCOMP	P6	T2	C	P3smlC	Small	367	116	252	12/10/2018	4/4/2019	12/12/2019	1.113	2.953	0	1	1	0
P3T2C_C_sml-3	HIMB_P3T2C_C_sml-3	HIMB-P3T2C	HIMB	PCOMP	P6	T2	C	P3smlC	Small	367	116	252	12/10/2018	4/4/2019	12/12/2019	1.065	2.682	0	1	1	0
P3T2C_C_sml-4	HIMB_P3T2C_C_sml-4	HIMB-P3T2C	HIMB	PCOMP	P6	T2	C	P3smlC	Small	367	116	252	12/10/2018	4/4/2019	12/12/2019	0.691	1.766	0	1	1	0
P3T2C_C_sml-5	HIMB_P3T2C_C_sml-5	HIMB-P3T2C	HIMB	PCOMP	P6	T2	C	P3smlC	Small	367	116	252	12/10/2018	4/4/2019	12/12/2019	1.219	0.931	0	1	1	0
P3T2C_C_sml-6	HIMB_P3T2C_C_sml-6	HIMB-P3T2C	HIMB	PCOMP	P6	T2	C	P3smlC	Small	367	116	252	12/10/2018	4/4/2019	12/12/2019	0.558	2.468	0	1	1	0
P3T2C_C_sml-7	HIMB_P3T2C_C_sml-7	HIMB-P3T2C	HIMB	PCOMP	P6	T2	C	P3smlC	Small	367	116	252	12/10/2018	4/4/2019	12/12/2019	0.671	1.234	0	1	1	0
P3T2C_C_med-l	HIMB_P3T2C_C_med-l	HIMB-P3T2C	HIMB	PCOMP	P6	T2	C	P3medC	Medium	367	116	252	12/10/2018	4/4/2019	12/12/2019	3.041	0	0	1	0	0
P3T2C_C_med-m	HIMB_P3T2C_C_med-m	HIMB-P3T2C	HIMB	PCOMP	P6	T2	C	P3medC	Medium	367	116	252	12/10/2018	4/4/2019	12/12/2019	4.277	0	0	1	0	0
P3T2C_C_med-r	HIMB_P3T2C_C_med-r	HIMB-P3T2C	HIMB	PCOMP	P6	T2	C	P3medC	Medium	367	116	252	12/10/2018	4/4/2019	12/12/2019	3.569	2.816	1.431	1	1	1
P3T2C_C_lrg	HIMB_P3T2C_C_lrg	HIMB-P3T2C	HIMB	PCOMP	P6	T2	C	P3lrgC	Large	367	116	252	12/10/2018	4/4/2019	12/12/2019	7.043	10.162	0	1	1	0
P3T3A_C_sml-1	HIMB_P3T3A_C_sml-1	HIMB-P3T3A	HIMB	PCOMP	P6	T3	A	P3smlA	Small	367	250	118	12/10/2018	8/16/2019	12/12/2019	0.933	0	0	1	0	0
P3T3A_C_sml-2	HIMB_P3T3A_C_sml-2	HIMB-P3T3A	HIMB	PCOMP	P6	T3	A	P3smlA	Small	367	250	118	12/10/2018	8/16/2019	12/12/2019	1.311	0	0	1	0	0
P3T3A_C_sml-3	HIMB_P3T3A_C_sml-3	HIMB-P3T3A	HIMB	PCOMP	P6	T3	A	P3smlA	Small	367	250	118	12/10/2018	8/16/2019	12/12/2019	1.247	0	0	1	0	0
P3T3A_C_sml-4	HIMB_P3T3A_C_sml-4	HIMB-P3T3A	HIMB	PCOMP	P6	T3	A	P3smlA	Small	367	250	118	12/10/2018	8/16/2019	12/12/2019	1.493	0	0	1	0	0
P3T3A_C_sml-5	HIMB_P3T3A_C_sml-5	HIMB-P3T3A	HIMB	PCOMP	P6	T3	A	P3smlA	Small	367	250	118	12/10/2018	8/16/2019	12/12/2019	1.305	0	0	1	0	0
P3T3A_C_sml-6	HIMB_P3T3A_C_sml-6	HIMB-P3T3A	HIMB	PCOMP	P6	T3	A	P3smlA	Small	367	250	118	12/10/2018	8/16/2019	12/12/2019	1.054	0	0	1	0	0
P3T3A_C_sml-7	HIMB_P3T3A_C_sml-7	HIMB-P3T3A	HIMB	PCOMP	P6	T3	A	P3smlA	Small	367	250	118	12/10/2018	8/16/2019	12/12/2019	1.254	0	0	1	0	0
P3T3A_C_med-l	HIMB_P3T3A_C_med-l	HIMB-P3T3A	HIMB	PCOMP	P6	T3	A	P3medA	Medium	367	250	118	12/10/2018	8/16/2019	12/12/2019	3.395	0	0	1	0	0
P3T3A_C_med-m	HIMB_P3T3A_C_med-m	HIMB-P3T3A	HIMB	PCOMP	P6	T3	A	P3medA	Medium	367	250	118	12/10/2018	8/16/2019	12/12/2019	3.022	0	0	1	0	0
P3T3A_C_med-r	HIMB_P3T3A_C_med-r	HIMB-P3T3A	HIMB	PCOMP	P6	T3	A	P3medA	Medium	367	250	118	12/10/2018	8/16/2019	12/12/2019	3.16	0	0	1	0	0
P3T3A_C_lrg	HIMB_P3T3A_C_lrg	HIMB-P3T3A	HIMB	PCOMP	P6	T3	A	P3lrgA	Large	367	250	118	12/10/2018	8/16/2019	12/12/2019	6.193	0	0	1	0	0
P3T3B_C_sml-1	HIMB_P3T3B_C_sml-1	HIMB-P3T3B	HIMB	PCOMP	P6	T3	B	P3smlB	Small	367	250	118	12/10/2018	8/16/2019	12/12/2019	1.227	0	0	1	0	0
P3T3B_C_sml-2	HIMB_P3T3B_C_sml-2	HIMB-P3T3B	HIMB	PCOMP	P6	T3	B	P3smlB	Small	367	250	118	12/10/2018	8/16/2019	12/12/2019	1.337	2.961	3.066	1	1	1
P3T3B_C_sml-3	HIMB_P3T3B_C_sml-3	HIMB-P3T3B	HIMB	PCOMP	P6	T3	B	P3smlB	Small	367	250	118	12/10/2018	8/16/2019	12/12/2019	0.853	2.144	3.733	1	1	1
P3T3B_C_sml-4	HIMB_P3T3B_C_sml-4	HIMB-P3T3B	HIMB	PCOMP	P6	T3	B	P3smlB	Small	367	250	118	12/10/2018	8/16/2019	12/12/2019	0.634	0	0	1	0	0
P3T3B_C_sml-5	HIMB_P3T3B_C_sml-5	HIMB-P3T3B	HIMB	PCOMP	P6	T3	B	P3smlB	Small	367	250	118	12/10/2018	8/16/2019	12/12/2019	0.952	2.038	2.887	1	1	1
P3T3B_C_sml-6	HIMB_P3T3B_C_sml-6	HIMB-P3T3B	HIMB	PCOMP	P6	T3	B	P3smlB	Small	367	250	118	12/10/2018	8/16/2019	12/12/2019	1.046	0	0	1	0	0
P3T3B_C_sml-7	HIMB_P3T3B_C_sml-7	HIMB-P3T3B	HIMB	PCOMP	P6	T3	B	P3smlB	Small	367	250	118	12/10/2018	8/16/2019	12/12/2019	0.797	1.354	3.041	1	1	1
P3T3B_C_med-l	HIMB_P3T3B_C_med-l	HIMB-P3T3B	HIMB	PCOMP	P6	T3	B	P3medB	Medium	367	250	118	12/10/2018	8/16/2019	12/12/2019	3.78	18.17	32.975	1	1	1
P3T3B_C_med-m	HIMB_P3T3B_C_med-m	HIMB-P3T3B	HIMB	PCOMP	P6	T3	B	P3medB	Medium	367	250	118	12/10/2018	8/16/2019	12/12/2019	2.348	4.757	0	1	1	1
P3T3B_C_med-r	HIMB_P3T3B_C_med-r	HIMB-P3T3B	HIMB	PCOMP	P6	T3	B	P3medB	Medium	367	250	118	12/10/2018	8/16/2019	12/12/2019	3.173	14.819	0	1	1	1
P3T3B_C_lrg	HIMB_P3T3B_C_lrg	HIMB-P3T3B	HIMB	PCOMP	P6	T3	B	P3lrgB	Large	367	250	118	12/10/2018	8/16/2019	12/12/2019	7.042	6.807	8.36	1	1	1
P3T3C_C_sml-1	HIMB_P3T3C_C_sml-1	HIMB-P3T3C	HIMB	PCOMP	P6	T3	C	P3smlC	Small	367	250	118	12/10/2018	8/16/2019	12/12/2019	0.616	2.295	1.665	1	1	1
P3T3C_C_sml-2	HIMB_P3T3C_C_sml-2	HIMB-P3T3C	HIMB	PCOMP	P6	T3	C	P3smlC	Small	367	250	118	12/10/2018	8/16/2019	12/12/2019	1.278	4.642	0.752	1	1	1
P3T3C_C_sml-3	HIMB_P3T3C_C_sml-3	HIMB-P3T3C	HIMB	PCOMP	P6	T3	C	P3smlC	Small	367	250	118	12/10/2018	8/16/2019	12/12/2019	1.129	4.427	0	1	1	0
P3T3C_C_sml-4	HIMB_P3T3C_C_sml-4	HIMB-P3T3C	HIMB	PCOMP	P6	T3	C	P3smlC	Small	367	250	118	12/10/2018	8/16/2019	12/12/2019	0.645	2.897	0	1	1	0
P3T3C_C_sml-5	HIMB_P3T3C_C_sml-5	HIMB-P3T3C	HIMB	PCOMP	P6	T3	C	P3smlC	Small	367	250	118	12/10/2018	8/16/2019	12/12/2019	1.517	4.905	0.916	1	1	1
P3T3C_C_sml-6	HIMB_P3T3C_C_sml-6	HIMB-P3T3C	HIMB	PCOMP	P6	T3	C	P3smlC	Small	367	250	118	12/10/2018	8/16/2019	12/12/2019	1.105	5.457	3.304	1	1	1
P3T3C_C_sml-7	HIMB_P3T3C_C_sml-7	HIMB-P3T3C	HIMB	PCOMP	P6	T3	C	P3smlC	Small	367	250	118	12/10/2018	8/16/2019	12/12/2019	1.011	4.568	2.041	1	1	1
P3T3C_C_med-l	HIMB_P3T3C_C_med-l	HIMB-P3T3C	HIMB	PCOMP	P6	T3	C	P3medC	Medium	367	250	118	12/10/2018	8/16/2019	12/12/2019	3.431	21.161	28.885	1	1	1
P3T3C_C_med-m	HIMB_P3T3C_C_med-m	HIMB-P3T3C	HIMB	PCOMP	P6	T3	C	P3medC	Medium	367	250	118	12/10/2018	8/16/2019	12/12/2019	3.565	0	0	1	1	1
P3T3C_C_med-r	HIMB_P3T3C_C_med-r	HIMB-P3T3C	HIMB	PCOMP	P6	T3	C	P3medC	Medium	367	250	118	12/10/2018	8/16/2019	12/12/2019	3.787	2.377	0	1	1	1
P3T3C_C_lrg	HIMB_P3T3C_C_lrg	HIMB-P3T3C	HIMB	PCOMP	P6	T3	C	P3lrgC	Large	367	250	118	12/10/2018	8/16/2019	12/12/2019	7.127	18.643	4.038	1	1	1
M1T1A_S_sml-1	AFRC_M1T1A_S_sml-1	AFRC-M1T1A	AFRC	MCAP	M1	T1	A	M1smlA	Small	519	0	519	6-Feb-19	6-Feb-19	9-Jul-20	1.186	1.186	0	1	1	0
M1T1A_S_sml-2	AFRC_M1T1A_S_sml-2	AFRC-M1T1A	AFRC	MCAP	M1	T1	A	M1smlA	Small	519	0	519	6-Feb-19	6-Feb-19	9-Jul-20	0.874	0.874	0	1	1	0
M1T1A_S_sml-3	AFRC_M1T1A_S_sml-3	AFRC-M1T1A	AFRC	MCAP	M1	T1	A	M1smlA	Small	519	0	519	6-Feb-19	6-Feb-19	9-Jul-20	1.148	1.148	0	1	1	0
M1T1A_S_sml-4	AFRC_M1T1A_S_sml-4	AFRC-M1T1A	AFRC	MCAP	M1	T1	A	M1smlA	Small	519	0	519	6-Feb-19	6-Feb-19	9-Jul-20	1.098	1.098	0	1	1	0
M1T1A_S_sml-5	AFRC_M1T1A_S_sml-5	AFRC-M1T1A	AFRC	MCAP	M1	T1	A	M1smlA	Small	519	0	519	6-Feb-19	6-Feb-19	9-Jul-20	1.265	1.265	0	1	1	0
M1T1A_S_sml-6	AFRC_M1T1A_S_sml-6	AFRC-M1T1A	AFRC	MCAP	M1	T1	A	M1smlA	Small	519	0	519	6-Feb-19	6-Feb-19	9-Jul-20	0.963	0.963	0	1	1	0
M1T1A_S_sml-7	AFRC_M1T1A_S_sml-7	AFRC-M1T1A	AFRC	MCAP	M1	T1	A	M1smlA	Small	519	0	519	6-Feb-19	6-Feb-19	9-Jul-20	0.98	0.98	0	1	1	0
M1T1A_S_med-l	AFRC_M1T1A_S_med-l	AFRC-M1T1A	AFRC	MCAP	M1	T1	A	M1medA	Medium	519	0	519	6-Feb-19	6-Feb-19	9-Jul-20	5.663	5.663	1.086	1	1	1
M1T1A_S_med-m	AFRC_M1T1A_S_med-m	AFRC-M1T1A	AFRC	MCAP	M1	T1	A	M1medA	Medium	519	0	519	6-Feb-19	6-Feb-19	9-Jul-20	4.464	4.464	20.405	1	1	1
M1T1A_S_med-r	AFRC_M1T1A_S_med-r	AFRC-M1T1A	AFRC	MCAP	M1	T1	A	M1medA	Medium	519	0	519	6-Feb-19	6-Feb-19	9-Jul-20	5.345	5.345	0	1	1	0
M1T1A_S_lrg	AFRC_M1T1A_S_lrg	AFRC-M1T1A	AFRC	MCAP	M1	T1	A	M1lrgA	Large	519	0	519	6-Feb-19	6-Feb-19	9-Jul-20	11.308	11.308	5.362	1	1	1
M1T1B_S_sml-1	AFRC_M1T1B_S_sml-1	AFRC-M1T1B	AFRC	MCAP	M1	T1	B	M1smlB	Small	519	0	519	6-Feb-19	6-Feb-19	9-Jul-20	0.953	0.953	0	1	1	0
M1T1B_S_sml-2	AFRC_M1T1B_S_sml-2	AFRC-M1T1B	AFRC	MCAP	M1	T1	B	M1smlB	Small	519	0	519	6-Feb-19	6-Feb-19	9-Jul-20	1.442	1.442	0	1	1	0
M1T1B_S_sml-3	AFRC_M1T1B_S_sml-3	AFRC-M1T1B	AFRC	MCAP	M1	T1	B	M1smlB	Small	519	0	519	6-Feb-19	6-Feb-19	9-Jul-20	0.942	0.942	0	1	1	0
M1T1B_S_sml-4	AFRC_M1T1B_S_sml-4	AFRC-M1T1B	AFRC	MCAP	M1	T1	B	M1smlB	Small	519	0	519	6-Feb-19	6-Feb-19	9-Jul-20	0.77	0.77	0	1	1	0
M1T1B_S_sml-5	AFRC_M1T1B_S_sml-5	AFRC-M1T1B	AFRC	MCAP	M1	T1	B	M1smlB	Small	519	0	519	6-Feb-19	6-Feb-19	9-Jul-20	1.534	1.534	0	1	1	0
M1T1B_S_sml-6	AFRC_M1T1B_S_sml-6	AFRC-M1T1B	AFRC	MCAP	M1	T1	B	M1smlB	Small	519	0	519	6-Feb-19	6-Feb-19	9-Jul-20	1.093	1.093	0	1	1	0
M1T1B_S_sml-7	AFRC_M1T1B_S_sml-7	AFRC-M1T1B	AFRC	MCAP	M1	T1	B	M1smlB	Small	519	0	519	6-Feb-19	6-Feb-19	9-Jul-20	0.974	0.974	0	1	1	0
M1T1B_S_med-l	AFRC_M1T1B_S_med-l	AFRC-M1T1B	AFRC	MCAP	M1	T1	B	M1medB	Medium	519	0	519	6-Feb-19	6-Feb-19	9-Jul-20	6.749	6.749	4.115	1	1	1
M1T1B_S_med-m	AFRC_M1T1B_S_med-m	AFRC-M1T1B	AFRC	MCAP	M1	T1	B	M1medB	Medium	519	0	519	6-Feb-19	6-Feb-19	9-Jul-20	5.127	5.127	3.871	1	1	1
M1T1B_S_med-r	AFRC_M1T1B_S_med-r	AFRC-M1T1B	AFRC	MCAP	M1	T1	B	M1medB	Medium	519	0	519	6-Feb-19	6-Feb-19	9-Jul-20	7.899	7.899	10.641	1	1	1
M1T1B_S_lrg	AFRC_M1T1B_S_lrg	AFRC-M1T1B	AFRC	MCAP	M1	T1	B	M1lrgB	Large	519	0	519	6-Feb-19	6-Feb-19	9-Jul-20	12.64	12.64	13.784	1	1	1
M1T1C_S_sml-1	AFRC_M1T1C_S_sml-1	AFRC-M1T1C	AFRC	MCAP	M1	T1	C	M1smlC	Small	519	0	519	6-Feb-19	6-Feb-19	9-Jul-20	1.085	1.085	0	1	1	0
M1T1C_S_sml-2	AFRC_M1T1C_S_sml-2	AFRC-M1T1C	AFRC	MCAP	M1	T1	C	M1smlC	Small	519	0	519	6-Feb-19	6-Feb-19	9-Jul-20	0.502	0.502	0	1	1	0
M1T1C_S_sml-3	AFRC_M1T1C_S_sml-3	AFRC-M1T1C	AFRC	MCAP	M1	T1	C	M1smlC	Small	519	0	519	6-Feb-19	6-Feb-19	9-Jul-20	0.843	0.843	0	1	1	0
M1T1C_S_sml-4	AFRC_M1T1C_S_sml-4	AFRC-M1T1C	AFRC	MCAP	M1	T1	C	M1smlC	Small	519	0	519	6-Feb-19	6-Feb-19	9-Jul-20	1.155	1.155	0	1	1	0
M1T1C_S_sml-5	AFRC_M1T1C_S_sml-5	AFRC-M1T1C	AFRC	MCAP	M1	T1	C	M1smlC	Small	519	0	519	6-Feb-19	6-Feb-19	9-Jul-20	0.502	0.502	0	1	1	0
M1T1C_S_sml-6	AFRC_M1T1C_S_sml-6	AFRC-M1T1C	AFRC	MCAP	M1	T1	C	M1smlC	Small	519	0	519	6-Feb-19	6-Feb-19	9-Jul-20	1.02	1.02	0	1	1	0
M1T1C_S_sml-7	AFRC_M1T1C_S_sml-7	AFRC-M1T1C	AFRC	MCAP	M1	T1	C	M1smlC	Small	519	0	519	6-Feb-19	6-Feb-19	9-Jul-20	0.467	0.467	0	1	1	0
M1T1C_S_med-l	AFRC_M1T1C_S_med-l	AFRC-M1T1C	AFRC	MCAP	M1	T1	C	M1medC	Medium	519	0	519	6-Feb-19	6-Feb-19	9-Jul-20	3.693	3.693	0	1	1	0
M1T1C_S_med-m	AFRC_M1T1C_S_med-m	AFRC-M1T1C	AFRC	MCAP	M1	T1	C	M1medC	Medium	519	0	519	6-Feb-19	6-Feb-19	9-Jul-20	5.261	5.261	0	1	1	0
M1T1C_S_med-r	AFRC_M1T1C_S_med-r	AFRC-M1T1C	AFRC	MCAP	M1	T1	C	M1medC	Medium	519	0	519	6-Feb-19	6-Feb-19	9-Jul-20	3.902	3.902	0	1	1	0
M1T1C_S_lrg	AFRC_M1T1C_S_lrg	AFRC-M1T1C	AFRC	MCAP	M1	T1	C	M1lrgC	Large	519	0	519	6-Feb-19	6-Feb-19	9-Jul-20	13.343	13.343	0	1	1	0
M1T2A_S_sml-1	AFRC_M1T2A_S_sml-1	AFRC-M1T2A	AFRC	MCAP	M1	T2	A	M1smlA	Small	519	111	408	6-Feb-19	28-May-19	9-Jul-20	0.652	15.492	0	1	1	0
M1T2A_S_sml-2	AFRC_M1T2A_S_sml-2	AFRC-M1T2A	AFRC	MCAP	M1	T2	A	M1smlA	Small	519	111	408	6-Feb-19	28-May-19	9-Jul-20	1.041	0	23.468	1	1	1
M1T2A_S_sml-3	AFRC_M1T2A_S_sml-3	AFRC-M1T2A	AFRC	MCAP	M1	T2	A	M1smlA	Small	519	111	408	6-Feb-19	28-May-19	9-Jul-20	1.816	0	0	1	1	1
M1T2A_S_sml-4	AFRC_M1T2A_S_sml-4	AFRC-M1T2A	AFRC	MCAP	M1	T2	A	M1smlA	Small	519	111	408	6-Feb-19	28-May-19	9-Jul-20	0.948	0	2.56	1	1	1
M1T2A_S_sml-5	AFRC_M1T2A_S_sml-5	AFRC-M1T2A	AFRC	MCAP	M1	T2	A	M1smlA	Small	519	111	408	6-Feb-19	28-May-19	9-Jul-20	0.934	3.501	0	1	1	1
M1T2A_S_sml-6	AFRC_M1T2A_S_sml-6	AFRC-M1T2A	AFRC	MCAP	M1	T2	A	M1smlA	Small	519	111	408	6-Feb-19	28-May-19	9-Jul-20	0.394	1.46	0	1	1	1
M1T2A_S_sml-7	AFRC_M1T2A_S_sml-7	AFRC-M1T2A	AFRC	MCAP	M1	T2	A	M1smlA	Small	519	111	408	6-Feb-19	28-May-19	9-Jul-20	0.821	2.651	0	1	1	1
M1T2A_S_med-l	AFRC_M1T2A_S_med-l	AFRC-M1T2A	AFRC	MCAP	M1	T2	A	M1medA	Medium	519	111	408	6-Feb-19	28-May-19	9-Jul-20	3.181	23.503	25.685	1	1	1
M1T2A_S_med-m	AFRC_M1T2A_S_med-m	AFRC-M1T2A	AFRC	MCAP	M1	T2	A	M1medA	Medium	519	111	408	6-Feb-19	28-May-19	9-Jul-20	5.473	0	4.162	1	1	1
M1T2A_S_med-r	AFRC_M1T2A_S_med-r	AFRC-M1T2A	AFRC	MCAP	M1	T2	A	M1medA	Medium	519	111	408	6-Feb-19	28-May-19	9-Jul-20	5.268	0	0	1	1	1
M1T2A_S_lrg	AFRC_M1T2A_S_lrg	AFRC-M1T2A	AFRC	MCAP	M1	T2	A	M1lrgA	Large	519	111	408	6-Feb-19	28-May-19	9-Jul-20	7.536	10.166	12.61	1	1	1
M1T2B_S_sml-1	AFRC_M1T2B_S_sml-1	AFRC-M1T2B	AFRC	MCAP	M1	T2	B	M1smlB	Small	519	111	408	6-Feb-19	28-May-19	9-Jul-20	1.752	4.221	0	1	1	0
M1T2B_S_sml-2	AFRC_M1T2B_S_sml-2	AFRC-M1T2B	AFRC	MCAP	M1	T2	B	M1smlB	Small	519	111	408	6-Feb-19	28-May-19	9-Jul-20	1.183	6.165	0	1	1	0
M1T2B_S_sml-3	AFRC_M1T2B_S_sml-3	AFRC-M1T2B	AFRC	MCAP	M1	T2	B	M1smlB	Small	519	111	408	6-Feb-19	28-May-19	9-Jul-20	0.718	1.111	0	1	1	0
M1T2B_S_sml-4	AFRC_M1T2B_S_sml-4	AFRC-M1T2B	AFRC	MCAP	M1	T2	B	M1smlB	Small	519	111	408	6-Feb-19	28-May-19	9-Jul-20	1.336	0	0	1	1	0
M1T2B_S_sml-5	AFRC_M1T2B_S_sml-5	AFRC-M1T2B	AFRC	MCAP	M1	T2	B	M1smlB	Small	519	111	408	6-Feb-19	28-May-19	9-Jul-20	0.941	2.822	0	1	1	0
M1T2B_S_sml-6	AFRC_M1T2B_S_sml-6	AFRC-M1T2B	AFRC	MCAP	M1	T2	B	M1smlB	Small	519	111	408	6-Feb-19	28-May-19	9-Jul-20	0.78	2.789	8.633	1	1	1
M1T2B_S_sml-7	AFRC_M1T2B_S_sml-7	AFRC-M1T2B	AFRC	MCAP	M1	T2	B	M1smlB	Small	519	111	408	6-Feb-19	28-May-19	9-Jul-20	1.549	4.168	0	1	1	1
M1T2B_S_med-l	AFRC_M1T2B_S_med-l	AFRC-M1T2B	AFRC	MCAP	M1	T2	B	M1medB	Medium	519	111	408	6-Feb-19	28-May-19	9-Jul-20	6.059	28.81	33.412	1	1	1
M1T2B_S_med-m	AFRC_M1T2B_S_med-m	AFRC-M1T2B	AFRC	MCAP	M1	T2	B	M1medB	Medium	519	111	408	6-Feb-19	28-May-19	9-Jul-20	6.942	0	0	1	1	1
M1T2B_S_med-r	AFRC_M1T2B_S_med-r	AFRC-M1T2B	AFRC	MCAP	M1	T2	B	M1medB	Medium	519	111	408	6-Feb-19	28-May-19	9-Jul-20	2.788	0	0	1	1	1
M1T2B_S_lrg	AFRC_M1T2B_S_lrg	AFRC-M1T2B	AFRC	MCAP	M1	T2	B	M1lrgB	Large	519	111	408	6-Feb-19	28-May-19	9-Jul-20	8.275	13.157	6.821	1	1	1
M1T2C_S_sml-1	AFRC_M1T2C_S_sml-1	AFRC-M1T2C	AFRC	MCAP	M1	T2	C	M1smlC	Small	519	111	408	6-Feb-19	28-May-19	9-Jul-20	0.619	3.003	8.192	1	1	1
M1T2C_S_sml-2	AFRC_M1T2C_S_sml-2	AFRC-M1T2C	AFRC	MCAP	M1	T2	C	M1smlC	Small	519	111	408	6-Feb-19	28-May-19	9-Jul-20	0.418	2.009	0	1	1	1
M1T2C_S_sml-3	AFRC_M1T2C_S_sml-3	AFRC-M1T2C	AFRC	MCAP	M1	T2	C	M1smlC	Small	519	111	408	6-Feb-19	28-May-19	9-Jul-20	0.326	1.026	0	1	1	0
M1T2C_S_sml-4	AFRC_M1T2C_S_sml-4	AFRC-M1T2C	AFRC	MCAP	M1	T2	C	M1smlC	Small	519	111	408	6-Feb-19	28-May-19	9-Jul-20	1.109	3.366	2.834	1	1	1
M1T2C_S_sml-5	AFRC_M1T2C_S_sml-5	AFRC-M1T2C	AFRC	MCAP	M1	T2	C	M1smlC	Small	519	111	408	6-Feb-19	28-May-19	9-Jul-20	0.307	1.329	5.067	1	1	1
M1T2C_S_sml-6	AFRC_M1T2C_S_sml-6	AFRC-M1T2C	AFRC	MCAP	M1	T2	C	M1smlC	Small	519	111	408	6-Feb-19	28-May-19	9-Jul-20	0.908	8.7	0.399	1	1	0
M1T2C_S_sml-7	AFRC_M1T2C_S_sml-7	AFRC-M1T2C	AFRC	MCAP	M1	T2	C	M1smlC	Small	519	111	408	6-Feb-19	28-May-19	9-Jul-20	0.951	0	0	1	1	1
M1T2C_S_med-l	AFRC_M1T2C_S_med-l	AFRC-M1T2C	AFRC	MCAP	M1	T2	C	M1medC	Medium	519	111	408	6-Feb-19	28-May-19	9-Jul-20	4.513	13.771	30.884	1	1	1
M1T2C_S_med-m	AFRC_M1T2C_S_med-m	AFRC-M1T2C	AFRC	MCAP	M1	T2	C	M1medC	Medium	519	111	408	6-Feb-19	28-May-19	9-Jul-20	5.361	15.899	0	1	1	1
M1T2C_S_med-r	AFRC_M1T2C_S_med-r	AFRC-M1T2C	AFRC	MCAP	M1	T2	C	M1medC	Medium	519	111	408	6-Feb-19	28-May-19	9-Jul-20	5.038	9.927	3.918	1	1	1
M1T2C_S_lrg	AFRC_M1T2C_S_lrg	AFRC-M1T2C	AFRC	MCAP	M1	T2	C	M1lrgC	Large	519	111	408	6-Feb-19	28-May-19	9-Jul-20	10.42	17.037	18.084	1	1	1
M1T3A_S_sml-1	AFRC_M1T3A_S_sml-1	AFRC-M1T3A	AFRC	MCAP	M1	T3	A	M1smlA	Small	519	254	265	6-Feb-19	18-Oct-19	9-Jul-20	0.987	36.625	57.092	1	1	1
M1T3A_S_sml-2	AFRC_M1T3A_S_sml-2	AFRC-M1T3A	AFRC	MCAP	M1	T3	A	M1smlA	Small	519	254	265	6-Feb-19	18-Oct-19	9-Jul-20	1.167	4.195	0	1	1	1
M1T3A_S_sml-3	AFRC_M1T3A_S_sml-3	AFRC-M1T3A	AFRC	MCAP	M1	T3	A	M1smlA	Small	519	254	265	6-Feb-19	18-Oct-19	9-Jul-20	0.713	0	0	1	1	1
M1T3A_S_sml-4	AFRC_M1T3A_S_sml-4	AFRC-M1T3A	AFRC	MCAP	M1	T3	A	M1smlA	Small	519	254	265	6-Feb-19	18-Oct-19	9-Jul-20	0.867	0	0	1	1	1
M1T3A_S_sml-5	AFRC_M1T3A_S_sml-5	AFRC-M1T3A	AFRC	MCAP	M1	T3	A	M1smlA	Small	519	254	265	6-Feb-19	18-Oct-19	9-Jul-20	0.953	0	0	1	1	1
M1T3A_S_sml-6	AFRC_M1T3A_S_sml-6	AFRC-M1T3A	AFRC	MCAP	M1	T3	A	M1smlA	Small	519	254	265	6-Feb-19	18-Oct-19	9-Jul-20	0.956	0	0	1	1	1
M1T3A_S_sml-7	AFRC_M1T3A_S_sml-7	AFRC-M1T3A	AFRC	MCAP	M1	T3	A	M1smlA	Small	519	254	265	6-Feb-19	18-Oct-19	9-Jul-20	0.653	0	0	1	1	1
M1T3A_S_med-l	AFRC_M1T3A_S_med-l	AFRC-M1T3A	AFRC	MCAP	M1	T3	A	M1medA	Medium	519	254	265	6-Feb-19	18-Oct-19	9-Jul-20	5.106	77.77	44.28	1	1	1
M1T3A_S_med-m	AFRC_M1T3A_S_med-m	AFRC-M1T3A	AFRC	MCAP	M1	T3	A	M1medA	Medium	519	254	265	6-Feb-19	18-Oct-19	9-Jul-20	5.742	0	0	1	1	1
M1T3A_S_med-r	AFRC_M1T3A_S_med-r	AFRC-M1T3A	AFRC	MCAP	M1	T3	A	M1medA	Medium	519	254	265	6-Feb-19	18-Oct-19	9-Jul-20	5.141	0	0	1	1	1
M1T3A_S_lrg	AFRC_M1T3A_S_lrg	AFRC-M1T3A	AFRC	MCAP	M1	T3	A	M1lrgA	Large	519	254	265	6-Feb-19	18-Oct-19	9-Jul-20	11.664	50.045	33.318	1	1	1
M1T3B_S_sml-1	AFRC_M1T3B_S_sml-1	AFRC-M1T3B	AFRC	MCAP	M1	T3	B	M1smlB	Small	519	254	265	6-Feb-19	18-Oct-19	9-Jul-20	1.447	39.356	44.432	1	1	1
M1T3B_S_sml-2	AFRC_M1T3B_S_sml-2	AFRC-M1T3B	AFRC	MCAP	M1	T3	B	M1smlB	Small	519	254	265	6-Feb-19	18-Oct-19	9-Jul-20	0.957	0	0	1	1	1
M1T3B_S_sml-3	AFRC_M1T3B_S_sml-3	AFRC-M1T3B	AFRC	MCAP	M1	T3	B	M1smlB	Small	519	254	265	6-Feb-19	18-Oct-19	9-Jul-20	1.36	0	0	1	1	1
M1T3B_S_sml-4	AFRC_M1T3B_S_sml-4	AFRC-M1T3B	AFRC	MCAP	M1	T3	B	M1smlB	Small	519	254	265	6-Feb-19	18-Oct-19	9-Jul-20	0.93	0	0	1	1	1
M1T3B_S_sml-5	AFRC_M1T3B_S_sml-5	AFRC-M1T3B	AFRC	MCAP	M1	T3	B	M1smlB	Small	519	254	265	6-Feb-19	18-Oct-19	9-Jul-20	0.956	24.932	0	1	1	1
M1T3B_S_sml-6	AFRC_M1T3B_S_sml-6	AFRC-M1T3B	AFRC	MCAP	M1	T3	B	M1smlB	Small	519	254	265	6-Feb-19	18-Oct-19	9-Jul-20	0.802	0	0	1	1	1
M1T3B_S_sml-7	AFRC_M1T3B_S_sml-7	AFRC-M1T3B	AFRC	MCAP	M1	T3	B	M1smlB	Small	519	254	265	6-Feb-19	18-Oct-19	9-Jul-20	0.941	0	0	1	1	1
M1T3B_S_med-l	AFRC_M1T3B_S_med-l	AFRC-M1T3B	AFRC	MCAP	M1	T3	B	M1medB	Medium	519	254	265	6-Feb-19	18-Oct-19	9-Jul-20	5.068	64.341	80.546	1	1	1
M1T3B_S_med-m	AFRC_M1T3B_S_med-m	AFRC-M1T3B	AFRC	MCAP	M1	T3	B	M1medB	Medium	519	254	265	6-Feb-19	18-Oct-19	9-Jul-20	5.886	0	0	1	1	1
M1T3B_S_med-r	AFRC_M1T3B_S_med-r	AFRC-M1T3B	AFRC	MCAP	M1	T3	B	M1medB	Medium	519	254	265	6-Feb-19	18-Oct-19	9-Jul-20	3.833	0	0	1	1	1
M1T3B_S_lrg	AFRC_M1T3B_S_lrg	AFRC-M1T3B	AFRC	MCAP	M1	T3	B	M1lrgB	Large	519	254	265	6-Feb-19	18-Oct-19	9-Jul-20	8.036	41.461	16.977	1	1	1
M1T3C_S_sml-1	AFRC_M1T3C_S_sml-1	AFRC-M1T3C	AFRC	MCAP	M1	T3	C	M1smlC	Small	519	254	265	6-Feb-19	18-Oct-19	9-Jul-20	0.658	47.848	43.595	1	1	1
M1T3C_S_sml-2	AFRC_M1T3C_S_sml-2	AFRC-M1T3C	AFRC	MCAP	M1	T3	C	M1smlC	Small	519	254	265	6-Feb-19	18-Oct-19	9-Jul-20	0.793	0	0	1	1	1
M1T3C_S_sml-3	AFRC_M1T3C_S_sml-3	AFRC-M1T3C	AFRC	MCAP	M1	T3	C	M1smlC	Small	519	254	265	6-Feb-19	18-Oct-19	9-Jul-20	0.728	0	0	1	1	1
M1T3C_S_sml-4	AFRC_M1T3C_S_sml-4	AFRC-M1T3C	AFRC	MCAP	M1	T3	C	M1smlC	Small	519	254	265	6-Feb-19	18-Oct-19	9-Jul-20	0.794	0	0	1	1	1
M1T3C_S_sml-5	AFRC_M1T3C_S_sml-5	AFRC-M1T3C	AFRC	MCAP	M1	T3	C	M1smlC	Small	519	254	265	6-Feb-19	18-Oct-19	9-Jul-20	0.702	0	0	1	1	1
M1T3C_S_sml-6	AFRC_M1T3C_S_sml-6	AFRC-M1T3C	AFRC	MCAP	M1	T3	C	M1smlC	Small	519	254	265	6-Feb-19	18-Oct-19	9-Jul-20	0.774	0	0	1	1	0
M1T3C_S_sml-7	AFRC_M1T3C_S_sml-7	AFRC-M1T3C	AFRC	MCAP	M1	T3	C	M1smlC	Small	519	254	265	6-Feb-19	18-Oct-19	9-Jul-20	0.706	0	0	1	1	1
M1T3C_S_med-l	AFRC_M1T3C_S_med-l	AFRC-M1T3C	AFRC	MCAP	M1	T3	C	M1medC	Medium	519	254	265	6-Feb-19	18-Oct-19	9-Jul-20	5.776	98.365	48.105	1	1	1
M1T3C_S_med-m	AFRC_M1T3C_S_med-m	AFRC-M1T3C	AFRC	MCAP	M1	T3	C	M1medC	Medium	519	254	265	6-Feb-19	18-Oct-19	9-Jul-20	6.639	0	0	1	1	1
M1T3C_S_med-r	AFRC_M1T3C_S_med-r	AFRC-M1T3C	AFRC	MCAP	M1	T3	C	M1medC	Medium	519	254	265	6-Feb-19	18-Oct-19	9-Jul-20	6.811	0	0	1	1	1
M1T3C_S_lrg	AFRC_M1T3C_S_lrg	AFRC-M1T3C	AFRC	MCAP	M1	T3	C	M1lrgC	Large	519	254	265	6-Feb-19	18-Oct-19	9-Jul-20	11.88	33.447	12.955	1	1	1
M2T1A_S_sml-1	AFRC_M2T1A_S_sml-1	AFRC-M2T1A	AFRC	MCAP	M2	T1	A	M2smlA	Small	519	0	519	6-Feb-19	6-Feb-19	9-Jul-20	1.069	1.069	0	1	1	0
M2T1A_S_sml-2	AFRC_M2T1A_S_sml-2	AFRC-M2T1A	AFRC	MCAP	M2	T1	A	M2smlA	Small	519	0	519	6-Feb-19	6-Feb-19	9-Jul-20	1.096	1.096	0	1	1	0
M2T1A_S_sml-3	AFRC_M2T1A_S_sml-3	AFRC-M2T1A	AFRC	MCAP	M2	T1	A	M2smlA	Small	519	0	519	6-Feb-19	6-Feb-19	9-Jul-20	1.446	1.446	0	1	1	0
M2T1A_S_sml-4	AFRC_M2T1A_S_sml-4	AFRC-M2T1A	AFRC	MCAP	M2	T1	A	M2smlA	Small	519	0	519	6-Feb-19	6-Feb-19	9-Jul-20	0.968	0.968	0.827	1	1	1
M2T1A_S_sml-5	AFRC_M2T1A_S_sml-5	AFRC-M2T1A	AFRC	MCAP	M2	T1	A	M2smlA	Small	519	0	519	6-Feb-19	6-Feb-19	9-Jul-20	1.482	1.482	0	1	1	0
M2T1A_S_sml-6	AFRC_M2T1A_S_sml-6	AFRC-M2T1A	AFRC	MCAP	M2	T1	A	M2smlA	Small	519	0	519	6-Feb-19	6-Feb-19	9-Jul-20	0.697	0.697	0	1	1	0
M2T1A_S_sml-7	AFRC_M2T1A_S_sml-7	AFRC-M2T1A	AFRC	MCAP	M2	T1	A	M2smlA	Small	519	0	519	6-Feb-19	6-Feb-19	9-Jul-20	1.006	1.006	0	1	1	0
M2T1A_S_med-l	AFRC_M2T1A_S_med-l	AFRC-M2T1A	AFRC	MCAP	M2	T1	A	M2medA	Medium	519	0	519	6-Feb-19	6-Feb-19	9-Jul-20	6.254	6.254	0.436	1	1	1
M2T1A_S_med-m	AFRC_M2T1A_S_med-m	AFRC-M2T1A	AFRC	MCAP	M2	T1	A	M2medA	Medium	519	0	519	6-Feb-19	6-Feb-19	9-Jul-20	4.205	4.205	2.66	1	1	1
M2T1A_S_med-r	AFRC_M2T1A_S_med-r	AFRC-M2T1A	AFRC	MCAP	M2	T1	A	M2medA	Medium	519	0	519	6-Feb-19	6-Feb-19	9-Jul-20	7.141	7.141	0	1	1	0
M2T1A_S_lrg	AFRC_M2T1A_S_lrg	AFRC-M2T1A	AFRC	MCAP	M2	T1	A	M2lrgA	Large	519	0	519	6-Feb-19	6-Feb-19	9-Jul-20	16.191	16.191	14.006	1	1	1
M2T1B_S_sml-1	AFRC_M2T1B_S_sml-1	AFRC-M2T1B	AFRC	MCAP	M2	T1	B	M2smlB	Small	519	0	519	6-Feb-19	6-Feb-19	9-Jul-20	1.537	1.537	0	1	1	0
M2T1B_S_sml-2	AFRC_M2T1B_S_sml-2	AFRC-M2T1B	AFRC	MCAP	M2	T1	B	M2smlB	Small	519	0	519	6-Feb-19	6-Feb-19	9-Jul-20	0.756	0.756	0	1	1	0
M2T1B_S_sml-3	AFRC_M2T1B_S_sml-3	AFRC-M2T1B	AFRC	MCAP	M2	T1	B	M2smlB	Small	519	0	519	6-Feb-19	6-Feb-19	9-Jul-20	1.743	1.743	0	1	1	0
M2T1B_S_sml-4	AFRC_M2T1B_S_sml-4	AFRC-M2T1B	AFRC	MCAP	M2	T1	B	M2smlB	Small	519	0	519	6-Feb-19	6-Feb-19	9-Jul-20	0.931	0.931	0	1	1	0
M2T1B_S_sml-5	AFRC_M2T1B_S_sml-5	AFRC-M2T1B	AFRC	MCAP	M2	T1	B	M2smlB	Small	519	0	519	6-Feb-19	6-Feb-19	9-Jul-20	1.823	1.823	0	1	1	0
M2T1B_S_sml-6	AFRC_M2T1B_S_sml-6	AFRC-M2T1B	AFRC	MCAP	M2	T1	B	M2smlB	Small	519	0	519	6-Feb-19	6-Feb-19	9-Jul-20	1.658	1.658	0	1	1	0
M2T1B_S_sml-7	AFRC_M2T1B_S_sml-7	AFRC-M2T1B	AFRC	MCAP	M2	T1	B	M2smlB	Small	519	0	519	6-Feb-19	6-Feb-19	9-Jul-20	0.821	0.821	0	1	1	0
M2T1B_S_med-l	AFRC_M2T1B_S_med-l	AFRC-M2T1B	AFRC	MCAP	M2	T1	B	M2medB	Medium	519	0	519	6-Feb-19	6-Feb-19	9-Jul-20	4.827	4.827	0	1	1	0
M2T1B_S_med-m	AFRC_M2T1B_S_med-m	AFRC-M2T1B	AFRC	MCAP	M2	T1	B	M2medB	Medium	519	0	519	6-Feb-19	6-Feb-19	9-Jul-20	6.917	6.917	0	1	1	0
M2T1B_S_med-r	AFRC_M2T1B_S_med-r	AFRC-M2T1B	AFRC	MCAP	M2	T1	B	M2medB	Medium	519	0	519	6-Feb-19	6-Feb-19	9-Jul-20	5.259	5.259	0	1	1	0
M2T1B_S_lrg	AFRC_M2T1B_S_lrg	AFRC-M2T1B	AFRC	MCAP	M2	T1	B	M2lrgB	Large	519	0	519	6-Feb-19	6-Feb-19	9-Jul-20	14.405	14.405	0	1	1	0
M2T1C_S_sml-1	AFRC_M2T1C_S_sml-1	AFRC-M2T1C	AFRC	MCAP	M2	T1	C	M2smlC	Small	519	0	519	6-Feb-19	6-Feb-19	9-Jul-20	3.951	3.951	0	1	1	0
M2T1C_S_sml-2	AFRC_M2T1C_S_sml-2	AFRC-M2T1C	AFRC	MCAP	M2	T1	C	M2smlC	Small	519	0	519	6-Feb-19	6-Feb-19	9-Jul-20	5.541	5.541	0	1	1	0
M2T1C_S_sml-3	AFRC_M2T1C_S_sml-3	AFRC-M2T1C	AFRC	MCAP	M2	T1	C	M2smlC	Small	519	0	519	6-Feb-19	6-Feb-19	9-Jul-20	3.86	3.86	0	1	1	0
M2T1C_S_sml-4	AFRC_M2T1C_S_sml-4	AFRC-M2T1C	AFRC	MCAP	M2	T1	C	M2smlC	Small	519	0	519	6-Feb-19	6-Feb-19	9-Jul-20	3.726	3.726	0	1	1	0
M2T1C_S_sml-5	AFRC_M2T1C_S_sml-5	AFRC-M2T1C	AFRC	MCAP	M2	T1	C	M2smlC	Small	519	0	519	6-Feb-19	6-Feb-19	9-Jul-20	6.627	6.627	0	1	1	0
M2T1C_S_sml-6	AFRC_M2T1C_S_sml-6	AFRC-M2T1C	AFRC	MCAP	M2	T1	C	M2smlC	Small	519	0	519	6-Feb-19	6-Feb-19	9-Jul-20	3.935	3.935	0	1	1	0
M2T1C_S_sml-7	AFRC_M2T1C_S_sml-7	AFRC-M2T1C	AFRC	MCAP	M2	T1	C	M2smlC	Small	519	0	519	6-Feb-19	6-Feb-19	9-Jul-20	5.156	5.156	0	1	1	0
M2T1C_S_med-l	AFRC_M2T1C_S_med-l	AFRC-M2T1C	AFRC	MCAP	M2	T1	C	M2medC	Medium	519	0	519	6-Feb-19	6-Feb-19	9-Jul-20	5.153	5.153	0	1	1	0
M2T1C_S_med-m	AFRC_M2T1C_S_med-m	AFRC-M2T1C	AFRC	MCAP	M2	T1	C	M2medC	Medium	519	0	519	6-Feb-19	6-Feb-19	9-Jul-20	6.428	6.428	0	1	1	0
M2T1C_S_med-r	AFRC_M2T1C_S_med-r	AFRC-M2T1C	AFRC	MCAP	M2	T1	C	M2medC	Medium	519	0	519	6-Feb-19	6-Feb-19	9-Jul-20	6.718	6.718	0	1	1	0
M2T1C_S_lrg	AFRC_M2T1C_S_lrg	AFRC-M2T1C	AFRC	MCAP	M2	T1	C	M2lrgC	Large	519	0	519	6-Feb-19	6-Feb-19	9-Jul-20	14.426	14.426	0	1	1	0
M2T2A_S_sml-1	AFRC_M2T2A_S_sml-1	AFRC-M2T2A	AFRC	MCAP	M2	T2	A	M2smlA	Small	519	111	408	6-Feb-19	28-May-19	9-Jul-20	0.903	1.147	0	1	1	0
M2T2A_S_sml-2	AFRC_M2T2A_S_sml-2	AFRC-M2T2A	AFRC	MCAP	M2	T2	A	M2smlA	Small	519	111	408	6-Feb-19	28-May-19	9-Jul-20	0.969	1.223	1.168	1	1	1
M2T2A_S_sml-3	AFRC_M2T2A_S_sml-3	AFRC-M2T2A	AFRC	MCAP	M2	T2	A	M2smlA	Small	519	111	408	6-Feb-19	28-May-19	9-Jul-20	1.115	1.714	0	1	1	0
M2T2A_S_sml-4	AFRC_M2T2A_S_sml-4	AFRC-M2T2A	AFRC	MCAP	M2	T2	A	M2smlA	Small	519	111	408	6-Feb-19	28-May-19	9-Jul-20	0.823	1.526	0	1	1	0
M2T2A_S_sml-5	AFRC_M2T2A_S_sml-5	AFRC-M2T2A	AFRC	MCAP	M2	T2	A	M2smlA	Small	519	111	408	6-Feb-19	28-May-19	9-Jul-20	0.878	1.739	12.098	1	1	1
M2T2A_S_sml-6	AFRC_M2T2A_S_sml-6	AFRC-M2T2A	AFRC	MCAP	M2	T2	A	M2smlA	Small	519	111	408	6-Feb-19	28-May-19	9-Jul-20	1.288	2.808	0	1	1	1
M2T2A_S_sml-7	AFRC_M2T2A_S_sml-7	AFRC-M2T2A	AFRC	MCAP	M2	T2	A	M2smlA	Small	519	111	408	6-Feb-19	28-May-19	9-Jul-20	0.926	2.728	0	1	1	1
M2T2A_S_med-l	AFRC_M2T2A_S_med-l	AFRC-M2T2A	AFRC	MCAP	M2	T2	A	M2medA	Medium	519	111	408	6-Feb-19	28-May-19	9-Jul-20	6.081	19.964	1.212	1	1	1
M2T2A_S_med-m	AFRC_M2T2A_S_med-m	AFRC-M2T2A	AFRC	MCAP	M2	T2	A	M2medA	Medium	519	111	408	6-Feb-19	28-May-19	9-Jul-20	6.269	0	44.515	1	1	1
M2T2A_S_med-r	AFRC_M2T2A_S_med-r	AFRC-M2T2A	AFRC	MCAP	M2	T2	A	M2medA	Medium	519	111	408	6-Feb-19	28-May-19	9-Jul-20	6.478	8.301	0	1	1	1
M2T2A_S_lrg	AFRC_M2T2A_S_lrg	AFRC-M2T2A	AFRC	MCAP	M2	T2	A	M2lrgA	Large	519	111	408	6-Feb-19	28-May-19	9-Jul-20	14.144	12.938	15.221	1	1	1
M2T2B_S_sml-1	AFRC_M2T2B_S_sml-1	AFRC-M2T2B	AFRC	MCAP	M2	T2	B	M2smlB	Small	519	111	408	6-Feb-19	28-May-19	9-Jul-20	1.269	1.976	0	1	1	0
M2T2B_S_sml-2	AFRC_M2T2B_S_sml-2	AFRC-M2T2B	AFRC	MCAP	M2	T2	B	M2smlB	Small	519	111	408	6-Feb-19	28-May-19	9-Jul-20	1.575	1.733	0	1	1	0
M2T2B_S_sml-3	AFRC_M2T2B_S_sml-3	AFRC-M2T2B	AFRC	MCAP	M2	T2	B	M2smlB	Small	519	111	408	6-Feb-19	28-May-19	9-Jul-20	1.503	1.824	0	1	1	0
M2T2B_S_sml-4	AFRC_M2T2B_S_sml-4	AFRC-M2T2B	AFRC	MCAP	M2	T2	B	M2smlB	Small	519	111	408	6-Feb-19	28-May-19	9-Jul-20	1.768	3.227	0	1	1	0
M2T2B_S_sml-5	AFRC_M2T2B_S_sml-5	AFRC-M2T2B	AFRC	MCAP	M2	T2	B	M2smlB	Small	519	111	408	6-Feb-19	28-May-19	9-Jul-20	1.243	1.4	0	1	1	0
M2T2B_S_sml-6	AFRC_M2T2B_S_sml-6	AFRC-M2T2B	AFRC	MCAP	M2	T2	B	M2smlB	Small	519	111	408	6-Feb-19	28-May-19	9-Jul-20	1.079	2.238	0	1	1	0
M2T2B_S_sml-7	AFRC_M2T2B_S_sml-7	AFRC-M2T2B	AFRC	MCAP	M2	T2	B	M2smlB	Small	519	111	408	6-Feb-19	28-May-19	9-Jul-20	1.142	2.828	0	1	1	0
M2T2B_S_med-l	AFRC_M2T2B_S_med-l	AFRC-M2T2B	AFRC	MCAP	M2	T2	B	M2medB	Medium	519	111	408	6-Feb-19	28-May-19	9-Jul-20	6.611	7.657	0	1	1	0
M2T2B_S_med-m	AFRC_M2T2B_S_med-m	AFRC-M2T2B	AFRC	MCAP	M2	T2	B	M2medB	Medium	519	111	408	6-Feb-19	28-May-19	9-Jul-20	8.864	19.539	0	1	1	0
M2T2B_S_med-r	AFRC_M2T2B_S_med-r	AFRC-M2T2B	AFRC	MCAP	M2	T2	B	M2medB	Medium	519	111	408	6-Feb-19	28-May-19	9-Jul-20	5.868	0	0	1	1	0
M2T2B_S_lrg	AFRC_M2T2B_S_lrg	AFRC-M2T2B	AFRC	MCAP	M2	T2	B	M2lrgB	Large	519	111	408	6-Feb-19	28-May-19	9-Jul-20	17.712	18.077	0	1	1	0
M2T2C_S_sml-1	AFRC_M2T2C_S_sml-1	AFRC-M2T2C	AFRC	MCAP	M2	T2	C	M2smlC	Small	519	111	408	6-Feb-19	28-May-19	9-Jul-20	1.127	1.343	0.136	1	1	1
M2T2C_S_sml-2	AFRC_M2T2C_S_sml-2	AFRC-M2T2C	AFRC	MCAP	M2	T2	C	M2smlC	Small	519	111	408	6-Feb-19	28-May-19	9-Jul-20	1.315	1.503	0.768	1	1	1
M2T2C_S_sml-3	AFRC_M2T2C_S_sml-3	AFRC-M2T2C	AFRC	MCAP	M2	T2	C	M2smlC	Small	519	111	408	6-Feb-19	28-May-19	9-Jul-20	1.53	2.055	1.131	1	1	1
M2T2C_S_sml-4	AFRC_M2T2C_S_sml-4	AFRC-M2T2C	AFRC	MCAP	M2	T2	C	M2smlC	Small	519	111	408	6-Feb-19	28-May-19	9-Jul-20	1.586	2.02	1.706	1	1	1
M2T2C_S_sml-5	AFRC_M2T2C_S_sml-5	AFRC-M2T2C	AFRC	MCAP	M2	T2	C	M2smlC	Small	519	111	408	6-Feb-19	28-May-19	9-Jul-20	1.109	1.303	2.389	1	1	1
M2T2C_S_sml-6	AFRC_M2T2C_S_sml-6	AFRC-M2T2C	AFRC	MCAP	M2	T2	C	M2smlC	Small	519	111	408	6-Feb-19	28-May-19	9-Jul-20	0.941	2.714	0	1	1	0
M2T2C_S_sml-7	AFRC_M2T2C_S_sml-7	AFRC-M2T2C	AFRC	MCAP	M2	T2	C	M2smlC	Small	519	111	408	6-Feb-19	28-May-19	9-Jul-20	1.062	1.524	0	1	1	0
M2T2C_S_med-l	AFRC_M2T2C_S_med-l	AFRC-M2T2C	AFRC	MCAP	M2	T2	C	M2medC	Medium	519	111	408	6-Feb-19	28-May-19	9-Jul-20	6.139	6.729	33.159	1	1	1
M2T2C_S_med-m	AFRC_M2T2C_S_med-m	AFRC-M2T2C	AFRC	MCAP	M2	T2	C	M2medC	Medium	519	111	408	6-Feb-19	28-May-19	9-Jul-20	4.609	4.731	0	1	1	1
M2T2C_S_med-r	AFRC_M2T2C_S_med-r	AFRC-M2T2C	AFRC	MCAP	M2	T2	C	M2medC	Medium	519	111	408	6-Feb-19	28-May-19	9-Jul-20	5.249	6.408	0	1	1	1
M2T2C_S_lrg	AFRC_M2T2C_S_lrg	AFRC-M2T2C	AFRC	MCAP	M2	T2	C	M2lrgC	Large	519	111	408	6-Feb-19	28-May-19	9-Jul-20	1.274	13.378	6.434	1	1	1
M2T3A_S_sml-1	AFRC_M2T3A_S_sml-1	AFRC-M2T3A	AFRC	MCAP	M2	T3	A	M2smlA	Small	519	254	265	6-Feb-19	18-Oct-19	9-Jul-20	1.195	1.823	10.725	1	1	1
M2T3A_S_sml-2	AFRC_M2T3A_S_sml-2	AFRC-M2T3A	AFRC	MCAP	M2	T3	A	M2smlA	Small	519	254	265	6-Feb-19	18-Oct-19	9-Jul-20	1.372	6.261	0	1	1	1
M2T3A_S_sml-3	AFRC_M2T3A_S_sml-3	AFRC-M2T3A	AFRC	MCAP	M2	T3	A	M2smlA	Small	519	254	265	6-Feb-19	18-Oct-19	9-Jul-20	0.742	3.669	0	1	1	1
M2T3A_S_sml-4	AFRC_M2T3A_S_sml-4	AFRC-M2T3A	AFRC	MCAP	M2	T3	A	M2smlA	Small	519	254	265	6-Feb-19	18-Oct-19	9-Jul-20	1.774	5.642	0	1	1	1
M2T3A_S_sml-5	AFRC_M2T3A_S_sml-5	AFRC-M2T3A	AFRC	MCAP	M2	T3	A	M2smlA	Small	519	254	265	6-Feb-19	18-Oct-19	9-Jul-20	2.024	4.824	7.031	1	1	1
M2T3A_S_sml-6	AFRC_M2T3A_S_sml-6	AFRC-M2T3A	AFRC	MCAP	M2	T3	A	M2smlA	Small	519	254	265	6-Feb-19	18-Oct-19	9-Jul-20	1.29	6.934	2.26	1	1	1
M2T3A_S_sml-7	AFRC_M2T3A_S_sml-7	AFRC-M2T3A	AFRC	MCAP	M2	T3	A	M2smlA	Small	519	254	265	6-Feb-19	18-Oct-19	9-Jul-20	1.975	6.862	0	1	1	1
M2T3A_S_med-l	AFRC_M2T3A_S_med-l	AFRC-M2T3A	AFRC	MCAP	M2	T3	A	M2medA	Medium	519	254	265	6-Feb-19	18-Oct-19	9-Jul-20	5.178	5.889	27.79	1	1	1
M2T3A_S_med-m	AFRC_M2T3A_S_med-m	AFRC-M2T3A	AFRC	MCAP	M2	T3	A	M2medA	Medium	519	254	265	6-Feb-19	18-Oct-19	9-Jul-20	1.576	31.634	0	1	1	1
M2T3A_S_med-r	AFRC_M2T3A_S_med-r	AFRC-M2T3A	AFRC	MCAP	M2	T3	A	M2medA	Medium	519	254	265	6-Feb-19	18-Oct-19	9-Jul-20	6.487	0	0	1	1	1
M2T3A_S_lrg	AFRC_M2T3A_S_lrg	AFRC-M2T3A	AFRC	MCAP	M2	T3	A	M2lrgA	Large	519	254	265	6-Feb-19	18-Oct-19	9-Jul-20	11.462	8.58	10.975	1	1	1
M2T3B_S_sml-1	AFRC_M2T3B_S_sml-1	AFRC-M2T3B	AFRC	MCAP	M2	T3	B	M2smlB	Small	519	254	265	6-Feb-19	18-Oct-19	9-Jul-20	1.534	3.785	0	1	1	0
M2T3B_S_sml-2	AFRC_M2T3B_S_sml-2	AFRC-M2T3B	AFRC	MCAP	M2	T3	B	M2smlB	Small	519	254	265	6-Feb-19	18-Oct-19	9-Jul-20	0.636	3.132	0	1	1	0
M2T3B_S_sml-3	AFRC_M2T3B_S_sml-3	AFRC-M2T3B	AFRC	MCAP	M2	T3	B	M2smlB	Small	519	254	265	6-Feb-19	18-Oct-19	9-Jul-20	1.316	1.115	0	1	1	0
M2T3B_S_sml-4	AFRC_M2T3B_S_sml-4	AFRC-M2T3B	AFRC	MCAP	M2	T3	B	M2smlB	Small	519	254	265	6-Feb-19	18-Oct-19	9-Jul-20	1.343	2.905	0	1	1	0
M2T3B_S_sml-5	AFRC_M2T3B_S_sml-5	AFRC-M2T3B	AFRC	MCAP	M2	T3	B	M2smlB	Small	519	254	265	6-Feb-19	18-Oct-19	9-Jul-20	1.169	8.574	0	1	1	0
M2T3B_S_sml-6	AFRC_M2T3B_S_sml-6	AFRC-M2T3B	AFRC	MCAP	M2	T3	B	M2smlB	Small	519	254	265	6-Feb-19	18-Oct-19	9-Jul-20	1.997	2.637	0	1	1	0
M2T3B_S_sml-7	AFRC_M2T3B_S_sml-7	AFRC-M2T3B	AFRC	MCAP	M2	T3	B	M2smlB	Small	519	254	265	6-Feb-19	18-Oct-19	9-Jul-20	1.164	3.463	0	1	1	0
M2T3B_S_med-l	AFRC_M2T3B_S_med-l	AFRC-M2T3B	AFRC	MCAP	M2	T3	B	M2medB	Medium	519	254	265	6-Feb-19	18-Oct-19	9-Jul-20	5.876	51.119	0	1	1	0
M2T3B_S_med-m	AFRC_M2T3B_S_med-m	AFRC-M2T3B	AFRC	MCAP	M2	T3	B	M2medB	Medium	519	254	265	6-Feb-19	18-Oct-19	9-Jul-20	5.121	0	0	1	1	0
M2T3B_S_med-r	AFRC_M2T3B_S_med-r	AFRC-M2T3B	AFRC	MCAP	M2	T3	B	M2medB	Medium	519	254	265	6-Feb-19	18-Oct-19	9-Jul-20	4.932	0	0	1	1	0
M2T3B_S_lrg	AFRC_M2T3B_S_lrg	AFRC-M2T3B	AFRC	MCAP	M2	T3	B	M2lrgB	Large	519	254	265	6-Feb-19	18-Oct-19	9-Jul-20	10.174	30.693	0	1	1	0
M2T3C_S_sml-1	AFRC_M2T3C_S_sml-1	AFRC-M2T3C	AFRC	MCAP	M2	T3	C	M2smlC	Small	519	254	265	6-Feb-19	18-Oct-19	9-Jul-20	0.829	6.521	0	1	1	0
M2T3C_S_sml-2	AFRC_M2T3C_S_sml-2	AFRC-M2T3C	AFRC	MCAP	M2	T3	C	M2smlC	Small	519	254	265	6-Feb-19	18-Oct-19	9-Jul-20	0.798	2.146	7.811	1	1	1
M2T3C_S_sml-3	AFRC_M2T3C_S_sml-3	AFRC-M2T3C	AFRC	MCAP	M2	T3	C	M2smlC	Small	519	254	265	6-Feb-19	18-Oct-19	9-Jul-20	1.048	0	0	1	1	1
M2T3C_S_sml-4	AFRC_M2T3C_S_sml-4	AFRC-M2T3C	AFRC	MCAP	M2	T3	C	M2smlC	Small	519	254	265	6-Feb-19	18-Oct-19	9-Jul-20	0.791	2.022	1.617	1	1	1
M2T3C_S_sml-5	AFRC_M2T3C_S_sml-5	AFRC-M2T3C	AFRC	MCAP	M2	T3	C	M2smlC	Small	519	254	265	6-Feb-19	18-Oct-19	9-Jul-20	0.867	2.346	2.527	1	1	1
M2T3C_S_sml-6	AFRC_M2T3C_S_sml-6	AFRC-M2T3C	AFRC	MCAP	M2	T3	C	M2smlC	Small	519	254	265	6-Feb-19	18-Oct-19	9-Jul-20	0.682	2.037	0	1	1	0
M2T3C_S_sml-7	AFRC_M2T3C_S_sml-7	AFRC-M2T3C	AFRC	MCAP	M2	T3	C	M2smlC	Small	519	254	265	6-Feb-19	18-Oct-19	9-Jul-20	0.727	3.268	1.022	1	1	1
M2T3C_S_med-l	AFRC_M2T3C_S_med-l	AFRC-M2T3C	AFRC	MCAP	M2	T3	C	M2medC	Medium	519	254	265	6-Feb-19	18-Oct-19	9-Jul-20	5.758	37.121	10.42	1	1	1
M2T3C_S_med-m	AFRC_M2T3C_S_med-m	AFRC-M2T3C	AFRC	MCAP	M2	T3	C	M2medC	Medium	519	254	265	6-Feb-19	18-Oct-19	9-Jul-20	5.37	0	0	1	1	0
M2T3C_S_med-r	AFRC_M2T3C_S_med-r	AFRC-M2T3C	AFRC	MCAP	M2	T3	C	M2medC	Medium	519	254	265	6-Feb-19	18-Oct-19	9-Jul-20	3.988	0	1.257	1	1	1
M2T3C_S_lrg	AFRC_M2T3C_S_lrg	AFRC-M2T3C	AFRC	MCAP	M2	T3	C	M2lrgC	Large	519	254	265	6-Feb-19	18-Oct-19	9-Jul-20	10.272	20.5	10.313	1	1	1
M3T1A_S_sml-1	AFRC_M3T1A_S_sml-1	AFRC-M3T1A	AFRC	MCAP	M3	T1	A	M3smlA	Small	519	0	519	6-Feb-19	6-Feb-19	9-Jul-20	1.016	1.016	0	1	1	0
M3T1A_S_sml-2	AFRC_M3T1A_S_sml-2	AFRC-M3T1A	AFRC	MCAP	M3	T1	A	M3smlA	Small	519	0	519	6-Feb-19	6-Feb-19	9-Jul-20	1.237	1.237	1.704	1	1	1
M3T1A_S_sml-3	AFRC_M3T1A_S_sml-3	AFRC-M3T1A	AFRC	MCAP	M3	T1	A	M3smlA	Small	519	0	519	6-Feb-19	6-Feb-19	9-Jul-20	1.124	1.124	0	1	1	0
M3T1A_S_sml-4	AFRC_M3T1A_S_sml-4	AFRC-M3T1A	AFRC	MCAP	M3	T1	A	M3smlA	Small	519	0	519	6-Feb-19	6-Feb-19	9-Jul-20	1.296	1.296	0	1	1	0
M3T1A_S_sml-5	AFRC_M3T1A_S_sml-5	AFRC-M3T1A	AFRC	MCAP	M3	T1	A	M3smlA	Small	519	0	519	6-Feb-19	6-Feb-19	9-Jul-20	1.103	1.103	2.523	1	1	1
M3T1A_S_sml-6	AFRC_M3T1A_S_sml-6	AFRC-M3T1A	AFRC	MCAP	M3	T1	A	M3smlA	Small	519	0	519	6-Feb-19	6-Feb-19	9-Jul-20	1.483	1.483	2.335	1	1	1
M3T1A_S_sml-7	AFRC_M3T1A_S_sml-7	AFRC-M3T1A	AFRC	MCAP	M3	T1	A	M3smlA	Small	519	0	519	6-Feb-19	6-Feb-19	9-Jul-20	1.034	1.034	0	1	1	0
M3T1A_S_med-l	AFRC_M3T1A_S_med-l	AFRC-M3T1A	AFRC	MCAP	M3	T1	A	M3medA	Medium	519	0	519	6-Feb-19	6-Feb-19	9-Jul-20	4.295	4.295	11.834	1	1	1
M3T1A_S_med-m	AFRC_M3T1A_S_med-m	AFRC-M3T1A	AFRC	MCAP	M3	T1	A	M3medA	Medium	519	0	519	6-Feb-19	6-Feb-19	9-Jul-20	6.159	6.159	0	1	1	0
M3T1A_S_med-r	AFRC_M3T1A_S_med-r	AFRC-M3T1A	AFRC	MCAP	M3	T1	A	M3medA	Medium	519	0	519	6-Feb-19	6-Feb-19	9-Jul-20	4.456	4.456	0.529	1	1	1
M3T1A_S_lrg	AFRC_M3T1A_S_lrg	AFRC-M3T1A	AFRC	MCAP	M3	T1	A	M3lrgA	Large	519	0	519	6-Feb-19	6-Feb-19	9-Jul-20	17.358	17.358	30.34	1	1	1
M3T1B_S_sml-1	AFRC_M3T1B_S_sml-1	AFRC-M3T1B	AFRC	MCAP	M3	T1	B	M3smlB	Small	519	0	519	6-Feb-19	6-Feb-19	9-Jul-20	0.91	0.91	0	1	1	0
M3T1B_S_sml-2	AFRC_M3T1B_S_sml-2	AFRC-M3T1B	AFRC	MCAP	M3	T1	B	M3smlB	Small	519	0	519	6-Feb-19	6-Feb-19	9-Jul-20	1.925	1.925	0.821	1	1	1
M3T1B_S_sml-3	AFRC_M3T1B_S_sml-3	AFRC-M3T1B	AFRC	MCAP	M3	T1	B	M3smlB	Small	519	0	519	6-Feb-19	6-Feb-19	9-Jul-20	1.187	1.187	0	1	1	0
M3T1B_S_sml-4	AFRC_M3T1B_S_sml-4	AFRC-M3T1B	AFRC	MCAP	M3	T1	B	M3smlB	Small	519	0	519	6-Feb-19	6-Feb-19	9-Jul-20	1.018	1.018	0	1	1	0
M3T1B_S_sml-5	AFRC_M3T1B_S_sml-5	AFRC-M3T1B	AFRC	MCAP	M3	T1	B	M3smlB	Small	519	0	519	6-Feb-19	6-Feb-19	9-Jul-20	1.305	1.305	0	1	1	0
M3T1B_S_sml-6	AFRC_M3T1B_S_sml-6	AFRC-M3T1B	AFRC	MCAP	M3	T1	B	M3smlB	Small	519	0	519	6-Feb-19	6-Feb-19	9-Jul-20	1.554	1.554	0.788	1	1	1
M3T1B_S_sml-7	AFRC_M3T1B_S_sml-7	AFRC-M3T1B	AFRC	MCAP	M3	T1	B	M3smlB	Small	519	0	519	6-Feb-19	6-Feb-19	9-Jul-20	1.158	1.158	0	1	1	0
M3T1B_S_med-l	AFRC_M3T1B_S_med-l	AFRC-M3T1B	AFRC	MCAP	M3	T1	B	M3medB	Medium	519	0	519	6-Feb-19	6-Feb-19	9-Jul-20	5.64	5.64	0	1	1	0
M3T1B_S_med-m	AFRC_M3T1B_S_med-m	AFRC-M3T1B	AFRC	MCAP	M3	T1	B	M3medB	Medium	519	0	519	6-Feb-19	6-Feb-19	9-Jul-20	4.919	4.919	4.702	1	1	1
M3T1B_S_med-r	AFRC_M3T1B_S_med-r	AFRC-M3T1B	AFRC	MCAP	M3	T1	B	M3medB	Medium	519	0	519	6-Feb-19	6-Feb-19	9-Jul-20	4.773	4.773	0	1	1	0
M3T1B_S_lrg	AFRC_M3T1B_S_lrg	AFRC-M3T1B	AFRC	MCAP	M3	T1	B	M3lrgB	Large	519	0	519	6-Feb-19	6-Feb-19	9-Jul-20	15.93	15.93	0	1	1	0
M3T1C_S_sml-1	AFRC_M3T1C_S_sml-1	AFRC-M3T1C	AFRC	MCAP	M3	T1	C	M3smlC	Small	519	0	519	6-Feb-19	6-Feb-19	9-Jul-20	1.322	1.322	0	1	1	0
M3T1C_S_sml-2	AFRC_M3T1C_S_sml-2	AFRC-M3T1C	AFRC	MCAP	M3	T1	C	M3smlC	Small	519	0	519	6-Feb-19	6-Feb-19	9-Jul-20	1.634	1.634	0	1	1	0
M3T1C_S_sml-3	AFRC_M3T1C_S_sml-3	AFRC-M3T1C	AFRC	MCAP	M3	T1	C	M3smlC	Small	519	0	519	6-Feb-19	6-Feb-19	9-Jul-20	1.74	1.74	0	1	1	0
M3T1C_S_sml-4	AFRC_M3T1C_S_sml-4	AFRC-M3T1C	AFRC	MCAP	M3	T1	C	M3smlC	Small	519	0	519	6-Feb-19	6-Feb-19	9-Jul-20	1.47	1.47	0	1	1	0
M3T1C_S_sml-5	AFRC_M3T1C_S_sml-5	AFRC-M3T1C	AFRC	MCAP	M3	T1	C	M3smlC	Small	519	0	519	6-Feb-19	6-Feb-19	9-Jul-20	1.212	1.212	0	1	1	0
M3T1C_S_sml-6	AFRC_M3T1C_S_sml-6	AFRC-M3T1C	AFRC	MCAP	M3	T1	C	M3smlC	Small	519	0	519	6-Feb-19	6-Feb-19	9-Jul-20	1.015	1.015	0	1	1	0
M3T1C_S_sml-7	AFRC_M3T1C_S_sml-7	AFRC-M3T1C	AFRC	MCAP	M3	T1	C	M3smlC	Small	519	0	519	6-Feb-19	6-Feb-19	9-Jul-20	0.805	0.805	0	1	1	0
M3T1C_S_med-l	AFRC_M3T1C_S_med-l	AFRC-M3T1C	AFRC	MCAP	M3	T1	C	M3medC	Medium	519	0	519	6-Feb-19	6-Feb-19	9-Jul-20	6.018	6.018	0	1	1	0
M3T1C_S_med-m	AFRC_M3T1C_S_med-m	AFRC-M3T1C	AFRC	MCAP	M3	T1	C	M3medC	Medium	519	0	519	6-Feb-19	6-Feb-19	9-Jul-20	4.2	4.2	0	1	1	0
M3T1C_S_med-r	AFRC_M3T1C_S_med-r	AFRC-M3T1C	AFRC	MCAP	M3	T1	C	M3medC	Medium	519	0	519	6-Feb-19	6-Feb-19	9-Jul-20	6.605	6.605	0	1	1	0
M3T1C_S_lrg	AFRC_M3T1C_S_lrg	AFRC-M3T1C	AFRC	MCAP	M3	T1	C	M3lrgC	Large	519	0	519	6-Feb-19	6-Feb-19	9-Jul-20	16.101	16.101	0	1	1	0
M3T2A_S_sml-1	AFRC_M3T2A_S_sml-1	AFRC-M3T2A	AFRC	MCAP	M3	T2	A	M3smlA	Small	519	111	408	6-Feb-19	28-May-19	9-Jul-20	1.155	1.84	0	1	1	0
M3T2A_S_sml-2	AFRC_M3T2A_S_sml-2	AFRC-M3T2A	AFRC	MCAP	M3	T2	A	M3smlA	Small	519	111	408	6-Feb-19	28-May-19	9-Jul-20	1.201	1.681	0	1	1	0
M3T2A_S_sml-3	AFRC_M3T2A_S_sml-3	AFRC-M3T2A	AFRC	MCAP	M3	T2	A	M3smlA	Small	519	111	408	6-Feb-19	28-May-19	9-Jul-20	1.145	1.552	2.884	1	1	1
M3T2A_S_sml-4	AFRC_M3T2A_S_sml-4	AFRC-M3T2A	AFRC	MCAP	M3	T2	A	M3smlA	Small	519	111	408	6-Feb-19	28-May-19	9-Jul-20	1.387	2.018	0	1	1	1
M3T2A_S_sml-5	AFRC_M3T2A_S_sml-5	AFRC-M3T2A	AFRC	MCAP	M3	T2	A	M3smlA	Small	519	111	408	6-Feb-19	28-May-19	9-Jul-20	1.201	1.363	0	1	1	0
M3T2A_S_sml-6	AFRC_M3T2A_S_sml-6	AFRC-M3T2A	AFRC	MCAP	M3	T2	A	M3smlA	Small	519	111	408	6-Feb-19	28-May-19	9-Jul-20	0.706	1.641	0	1	1	0
M3T2A_S_sml-7	AFRC_M3T2A_S_sml-7	AFRC-M3T2A	AFRC	MCAP	M3	T2	A	M3smlA	Small	519	111	408	6-Feb-19	28-May-19	9-Jul-20	1.212	1.808	0	1	1	0
M3T2A_S_med-l	AFRC_M3T2A_S_med-l	AFRC-M3T2A	AFRC	MCAP	M3	T2	A	M3medA	Medium	519	111	408	6-Feb-19	28-May-19	9-Jul-20	6.226	8.881	8.001	1	1	1
M3T2A_S_med-m	AFRC_M3T2A_S_med-m	AFRC-M3T2A	AFRC	MCAP	M3	T2	A	M3medA	Medium	519	111	408	6-Feb-19	28-May-19	9-Jul-20	4.504	5.491	8.702	1	1	1
M3T2A_S_med-r	AFRC_M3T2A_S_med-r	AFRC-M3T2A	AFRC	MCAP	M3	T2	A	M3medA	Medium	519	111	408	6-Feb-19	28-May-19	9-Jul-20	4.662	6.97	0	1	1	1
M3T2A_S_lrg	AFRC_M3T2A_S_lrg	AFRC-M3T2A	AFRC	MCAP	M3	T2	A	M3lrgA	Large	519	111	408	6-Feb-19	28-May-19	9-Jul-20	17.918	20.833	20.332	1	1	1
M3T2B_S_sml-1	AFRC_M3T2B_S_sml-1	AFRC-M3T2B	AFRC	MCAP	M3	T2	B	M3smlB	Small	519	111	408	6-Feb-19	28-May-19	9-Jul-20	0.991	1.629	0	1	1	0
M3T2B_S_sml-2	AFRC_M3T2B_S_sml-2	AFRC-M3T2B	AFRC	MCAP	M3	T2	B	M3smlB	Small	519	111	408	6-Feb-19	28-May-19	9-Jul-20	1.129	0.842	0	1	1	0
M3T2B_S_sml-3	AFRC_M3T2B_S_sml-3	AFRC-M3T2B	AFRC	MCAP	M3	T2	B	M3smlB	Small	519	111	408	6-Feb-19	28-May-19	9-Jul-20	0.784	1.967	0	1	1	0
M3T2B_S_sml-4	AFRC_M3T2B_S_sml-4	AFRC-M3T2B	AFRC	MCAP	M3	T2	B	M3smlB	Small	519	111	408	6-Feb-19	28-May-19	9-Jul-20	0.87	1.509	0	1	1	0
M3T2B_S_sml-5	AFRC_M3T2B_S_sml-5	AFRC-M3T2B	AFRC	MCAP	M3	T2	B	M3smlB	Small	519	111	408	6-Feb-19	28-May-19	9-Jul-20	1.159	1.359	0	1	1	0
M3T2B_S_sml-6	AFRC_M3T2B_S_sml-6	AFRC-M3T2B	AFRC	MCAP	M3	T2	B	M3smlB	Small	519	111	408	6-Feb-19	28-May-19	9-Jul-20	1.257	2.983	0	1	1	0
M3T2B_S_sml-7	AFRC_M3T2B_S_sml-7	AFRC-M3T2B	AFRC	MCAP	M3	T2	B	M3smlB	Small	519	111	408	6-Feb-19	28-May-19	9-Jul-20	0.985	2.413	0	1	1	0
M3T2B_S_med-l	AFRC_M3T2B_S_med-l	AFRC-M3T2B	AFRC	MCAP	M3	T2	B	M3medB	Medium	519	111	408	6-Feb-19	28-May-19	9-Jul-20	3.853	5.51	0	1	1	0
M3T2B_S_med-m	AFRC_M3T2B_S_med-m	AFRC-M3T2B	AFRC	MCAP	M3	T2	B	M3medB	Medium	519	111	408	6-Feb-19	28-May-19	9-Jul-20	5.547	6.9	0	1	1	0
M3T2B_S_med-r	AFRC_M3T2B_S_med-r	AFRC-M3T2B	AFRC	MCAP	M3	T2	B	M3medB	Medium	519	111	408	6-Feb-19	28-May-19	9-Jul-20	5.235	6.982	0	1	1	0
M3T2B_S_lrg	AFRC_M3T2B_S_lrg	AFRC-M3T2B	AFRC	MCAP	M3	T2	B	M3lrgB	Large	519	111	408	6-Feb-19	28-May-19	9-Jul-20	21.166	23.229	0	1	1	0
M3T2C_S_sml-1	AFRC_M3T2C_S_sml-1	AFRC-M3T2C	AFRC	MCAP	M3	T2	C	M3smlC	Small	519	111	408	6-Feb-19	28-May-19	9-Jul-20	0.916	1.605	0	1	1	0
M3T2C_S_sml-2	AFRC_M3T2C_S_sml-2	AFRC-M3T2C	AFRC	MCAP	M3	T2	C	M3smlC	Small	519	111	408	6-Feb-19	28-May-19	9-Jul-20	1	1.291	1.062	1	1	1
M3T2C_S_sml-3	AFRC_M3T2C_S_sml-3	AFRC-M3T2C	AFRC	MCAP	M3	T2	C	M3smlC	Small	519	111	408	6-Feb-19	28-May-19	9-Jul-20	0.863	1.767	0	1	1	0
M3T2C_S_sml-4	AFRC_M3T2C_S_sml-4	AFRC-M3T2C	AFRC	MCAP	M3	T2	C	M3smlC	Small	519	111	408	6-Feb-19	28-May-19	9-Jul-20	1.136	1.715	3.962	1	1	1
M3T2C_S_sml-5	AFRC_M3T2C_S_sml-5	AFRC-M3T2C	AFRC	MCAP	M3	T2	C	M3smlC	Small	519	111	408	6-Feb-19	28-May-19	9-Jul-20	1.44	2.341	0	1	1	0
M3T2C_S_sml-6	AFRC_M3T2C_S_sml-6	AFRC-M3T2C	AFRC	MCAP	M3	T2	C	M3smlC	Small	519	111	408	6-Feb-19	28-May-19	9-Jul-20	1.943	2.49	3.78	1	1	1
M3T2C_S_sml-7	AFRC_M3T2C_S_sml-7	AFRC-M3T2C	AFRC	MCAP	M3	T2	C	M3smlC	Small	519	111	408	6-Feb-19	28-May-19	9-Jul-20	1.698	2.246	0.603	1	1	1
M3T2C_S_med-l	AFRC_M3T2C_S_med-l	AFRC-M3T2C	AFRC	MCAP	M3	T2	C	M3medC	Medium	519	111	408	6-Feb-19	28-May-19	9-Jul-20	4.527	5.356	7.222	1	1	1
M3T2C_S_med-m	AFRC_M3T2C_S_med-m	AFRC-M3T2C	AFRC	MCAP	M3	T2	C	M3medC	Medium	519	111	408	6-Feb-19	28-May-19	9-Jul-20	3.949	4.7	6.511	1	1	1
M3T2C_S_med-r	AFRC_M3T2C_S_med-r	AFRC-M3T2C	AFRC	MCAP	M3	T2	C	M3medC	Medium	519	111	408	6-Feb-19	28-May-19	9-Jul-20	4.315	5.534	13.179	1	1	1
M3T2C_S_lrg	AFRC_M3T2C_S_lrg	AFRC-M3T2C	AFRC	MCAP	M3	T2	C	M3lrgC	Large	519	111	408	6-Feb-19	28-May-19	9-Jul-20	13.302	15.999	22.324	1	1	1
M3T3A_S_sml-1	AFRC_M3T3A_S_sml-1	AFRC-M3T3A	AFRC	MCAP	M3	T3	A	M3smlA	Small	519	254	265	6-Feb-19	18-Oct-19	9-Jul-20	0.985	2.507	0	1	1	0
M3T3A_S_sml-2	AFRC_M3T3A_S_sml-2	AFRC-M3T3A	AFRC	MCAP	M3	T3	A	M3smlA	Small	519	254	265	6-Feb-19	18-Oct-19	9-Jul-20	1.193	6.813	4.659	1	1	1
M3T3A_S_sml-3	AFRC_M3T3A_S_sml-3	AFRC-M3T3A	AFRC	MCAP	M3	T3	A	M3smlA	Small	519	254	265	6-Feb-19	18-Oct-19	9-Jul-20	0.996	4.603	0	1	1	1
M3T3A_S_sml-4	AFRC_M3T3A_S_sml-4	AFRC-M3T3A	AFRC	MCAP	M3	T3	A	M3smlA	Small	519	254	265	6-Feb-19	18-Oct-19	9-Jul-20	1.263	4.474	3.587	1	1	1
M3T3A_S_sml-5	AFRC_M3T3A_S_sml-5	AFRC-M3T3A	AFRC	MCAP	M3	T3	A	M3smlA	Small	519	254	265	6-Feb-19	18-Oct-19	9-Jul-20	1.019	6.673	2.56	1	1	1
M3T3A_S_sml-6	AFRC_M3T3A_S_sml-6	AFRC-M3T3A	AFRC	MCAP	M3	T3	A	M3smlA	Small	519	254	265	6-Feb-19	18-Oct-19	9-Jul-20	0.828	3.839	3.054	1	1	1
M3T3A_S_sml-7	AFRC_M3T3A_S_sml-7	AFRC-M3T3A	AFRC	MCAP	M3	T3	A	M3smlA	Small	519	254	265	6-Feb-19	18-Oct-19	9-Jul-20	0.788	3.181	2.47	1	1	1
M3T3A_S_med-l	AFRC_M3T3A_S_med-l	AFRC-M3T3A	AFRC	MCAP	M3	T3	A	M3medA	Medium	519	254	265	6-Feb-19	18-Oct-19	9-Jul-20	6.558	45.649	58.29	1	1	1
M3T3A_S_med-m	AFRC_M3T3A_S_med-m	AFRC-M3T3A	AFRC	MCAP	M3	T3	A	M3medA	Medium	519	254	265	6-Feb-19	18-Oct-19	9-Jul-20	5.15	0	0	1	1	1
M3T3A_S_med-r	AFRC_M3T3A_S_med-r	AFRC-M3T3A	AFRC	MCAP	M3	T3	A	M3medA	Medium	519	254	265	6-Feb-19	18-Oct-19	9-Jul-20	7.826	0	0	1	1	1
M3T3A_S_lrg	AFRC_M3T3A_S_lrg	AFRC-M3T3A	AFRC	MCAP	M3	T3	A	M3lrgA	Large	519	254	265	6-Feb-19	18-Oct-19	9-Jul-20	15.135	36.515	34.019	1	1	1
M3T3B_S_sml-1	AFRC_M3T3B_S_sml-1	AFRC-M3T3B	AFRC	MCAP	M3	T3	B	M3smlB	Small	519	254	265	6-Feb-19	18-Oct-19	9-Jul-20	0.761	0	0	1	0	0
M3T3B_S_sml-2	AFRC_M3T3B_S_sml-2	AFRC-M3T3B	AFRC	MCAP	M3	T3	B	M3smlB	Small	519	254	265	6-Feb-19	18-Oct-19	9-Jul-20	0.932	0	0	1	0	0
M3T3B_S_sml-3	AFRC_M3T3B_S_sml-3	AFRC-M3T3B	AFRC	MCAP	M3	T3	B	M3smlB	Small	519	254	265	6-Feb-19	18-Oct-19	9-Jul-20	1.53	2.707	2.482	1	1	1
M3T3B_S_sml-4	AFRC_M3T3B_S_sml-4	AFRC-M3T3B	AFRC	MCAP	M3	T3	B	M3smlB	Small	519	254	265	6-Feb-19	18-Oct-19	9-Jul-20	1.282	0	0	1	0	0
M3T3B_S_sml-5	AFRC_M3T3B_S_sml-5	AFRC-M3T3B	AFRC	MCAP	M3	T3	B	M3smlB	Small	519	254	265	6-Feb-19	18-Oct-19	9-Jul-20	1.371	0	0	1	0	0
M3T3B_S_sml-6	AFRC_M3T3B_S_sml-6	AFRC-M3T3B	AFRC	MCAP	M3	T3	B	M3smlB	Small	519	254	265	6-Feb-19	18-Oct-19	9-Jul-20	1.357	3.974	5.16	1	1	1
M3T3B_S_sml-7	AFRC_M3T3B_S_sml-7	AFRC-M3T3B	AFRC	MCAP	M3	T3	B	M3smlB	Small	519	254	265	6-Feb-19	18-Oct-19	9-Jul-20	1.703	5.997	0	1	1	1
M3T3B_S_med-l	AFRC_M3T3B_S_med-l	AFRC-M3T3B	AFRC	MCAP	M3	T3	B	M3medB	Medium	519	254	265	6-Feb-19	18-Oct-19	9-Jul-20	4.017	12.726	56.646	1	1	1
M3T3B_S_med-m	AFRC_M3T3B_S_med-m	AFRC-M3T3B	AFRC	MCAP	M3	T3	B	M3medB	Medium	519	254	265	6-Feb-19	18-Oct-19	9-Jul-20	4.822	9.301	0	1	1	1
M3T3B_S_med-r	AFRC_M3T3B_S_med-r	AFRC-M3T3B	AFRC	MCAP	M3	T3	B	M3medB	Medium	519	254	265	6-Feb-19	18-Oct-19	9-Jul-20	4.479	15.787	0	1	1	1
M3T3B_S_lrg	AFRC_M3T3B_S_lrg	AFRC-M3T3B	AFRC	MCAP	M3	T3	B	M3lrgB	Large	519	254	265	6-Feb-19	18-Oct-19	9-Jul-20	18.271	49.732	51.992	1	1	1
M3T3C_S_sml-1	AFRC_M3T3C_S_sml-1	AFRC-M3T3C	AFRC	MCAP	M3	T3	C	M3smlC	Small	519	254	265	6-Feb-19	18-Oct-19	9-Jul-20	0.966	4.479	0	1	1	1
M3T3C_S_sml-2	AFRC_M3T3C_S_sml-2	AFRC-M3T3C	AFRC	MCAP	M3	T3	C	M3smlC	Small	519	254	265	6-Feb-19	18-Oct-19	9-Jul-20	0.921	3.97	7.49	1	1	1
M3T3C_S_sml-3	AFRC_M3T3C_S_sml-3	AFRC-M3T3C	AFRC	MCAP	M3	T3	C	M3smlC	Small	519	254	265	6-Feb-19	18-Oct-19	9-Jul-20	0.778	1.255	0	1	1	0
M3T3C_S_sml-4	AFRC_M3T3C_S_sml-4	AFRC-M3T3C	AFRC	MCAP	M3	T3	C	M3smlC	Small	519	254	265	6-Feb-19	18-Oct-19	9-Jul-20	0.803	2.659	1.385	1	1	1
M3T3C_S_sml-5	AFRC_M3T3C_S_sml-5	AFRC-M3T3C	AFRC	MCAP	M3	T3	C	M3smlC	Small	519	254	265	6-Feb-19	18-Oct-19	9-Jul-20	0.669	1.788	0	1	1	0
M3T3C_S_sml-6	AFRC_M3T3C_S_sml-6	AFRC-M3T3C	AFRC	MCAP	M3	T3	C	M3smlC	Small	519	254	265	6-Feb-19	18-Oct-19	9-Jul-20	1.166	3.365	2.134	1	1	1
M3T3C_S_sml-7	AFRC_M3T3C_S_sml-7	AFRC-M3T3C	AFRC	MCAP	M3	T3	C	M3smlC	Small	519	254	265	6-Feb-19	18-Oct-19	9-Jul-20	0.324	1.447	0.952	1	1	1
M3T3C_S_med-l	AFRC_M3T3C_S_med-l	AFRC-M3T3C	AFRC	MCAP	M3	T3	C	M3medC	Medium	519	254	265	6-Feb-19	18-Oct-19	9-Jul-20	3.241	46.72	58.417	1	1	1
M3T3C_S_med-m	AFRC_M3T3C_S_med-m	AFRC-M3T3C	AFRC	MCAP	M3	T3	C	M3medC	Medium	519	254	265	6-Feb-19	18-Oct-19	9-Jul-20	5.428	0	0	1	1	1
M3T3C_S_med-r	AFRC_M3T3C_S_med-r	AFRC-M3T3C	AFRC	MCAP	M3	T3	C	M3medC	Medium	519	254	265	6-Feb-19	18-Oct-19	9-Jul-20	5.595	0	0	1	1	1
M3T3C_S_lrg	AFRC_M3T3C_S_lrg	AFRC-M3T3C	AFRC	MCAP	M3	T3	C	M3lrgC	Large	519	254	265	6-Feb-19	18-Oct-19	9-Jul-20	17.172	43.654	52.684	1	1	1
P1T1A_S_sml-1	AFRC_P1T1A_S_sml-1	AFRC-P1T1A	AFRC	PCOMP	P1	T1	A	P1smlA	Small	519	0	519	6-Feb-19	6-Feb-19	9-Jul-20	0.752	0.752	0	1	1	0
P1T1A_S_sml-2	AFRC_P1T1A_S_sml-2	AFRC-P1T1A	AFRC	PCOMP	P1	T1	A	P1smlA	Small	519	0	519	6-Feb-19	6-Feb-19	9-Jul-20	0.998	0.998	0	1	1	0
P1T1A_S_sml-3	AFRC_P1T1A_S_sml-3	AFRC-P1T1A	AFRC	PCOMP	P1	T1	A	P1smlA	Small	519	0	519	6-Feb-19	6-Feb-19	9-Jul-20	1.408	1.408	0	1	1	0
P1T1A_S_sml-4	AFRC_P1T1A_S_sml-4	AFRC-P1T1A	AFRC	PCOMP	P1	T1	A	P1smlA	Small	519	0	519	6-Feb-19	6-Feb-19	9-Jul-20	1.138	1.138	0	1	1	0
P1T1A_S_sml-5	AFRC_P1T1A_S_sml-5	AFRC-P1T1A	AFRC	PCOMP	P1	T1	A	P1smlA	Small	519	0	519	6-Feb-19	6-Feb-19	9-Jul-20	1.526	1.526	0	1	1	0
P1T1A_S_sml-6	AFRC_P1T1A_S_sml-6	AFRC-P1T1A	AFRC	PCOMP	P1	T1	A	P1smlA	Small	519	0	519	6-Feb-19	6-Feb-19	9-Jul-20	0.804	0.804	0	1	1	0
P1T1A_S_sml-7	AFRC_P1T1A_S_sml-7	AFRC-P1T1A	AFRC	PCOMP	P1	T1	A	P1smlA	Small	519	0	519	6-Feb-19	6-Feb-19	9-Jul-20	0.848	0.848	0	1	1	0
P1T1A_S_med-l	AFRC_P1T1A_S_med-l	AFRC-P1T1A	AFRC	PCOMP	P1	T1	A	P1medA	Medium	519	0	519	6-Feb-19	6-Feb-19	9-Jul-20	4.101	4.101	0	1	1	0
P1T1A_S_med-m	AFRC_P1T1A_S_med-m	AFRC-P1T1A	AFRC	PCOMP	P1	T1	A	P1medA	Medium	519	0	519	6-Feb-19	6-Feb-19	9-Jul-20	3.77	3.77	0	1	1	0
P1T1A_S_med-r	AFRC_P1T1A_S_med-r	AFRC-P1T1A	AFRC	PCOMP	P1	T1	A	P1medA	Medium	519	0	519	6-Feb-19	6-Feb-19	9-Jul-20	3.601	3.601	0	1	1	0
P1T1A_S_lrg	AFRC_P1T1A_S_lrg	AFRC-P1T1A	AFRC	PCOMP	P1	T1	A	P1lrgA	Large	519	0	519	6-Feb-19	6-Feb-19	9-Jul-20	11.634	11.634	20.273	1	1	1
P1T1B_S_sml-1	AFRC_P1T1B_S_sml-1	AFRC-P1T1B	AFRC	PCOMP	P1	T1	B	P1smlB	Small	519	0	519	6-Feb-19	6-Feb-19	9-Jul-20	1.506	1.506	3	1	1	1
P1T1B_S_sml-2	AFRC_P1T1B_S_sml-2	AFRC-P1T1B	AFRC	PCOMP	P1	T1	B	P1smlB	Small	519	0	519	6-Feb-19	6-Feb-19	9-Jul-20	1.201	1.201	0	1	1	0
P1T1B_S_sml-3	AFRC_P1T1B_S_sml-3	AFRC-P1T1B	AFRC	PCOMP	P1	T1	B	P1smlB	Small	519	0	519	6-Feb-19	6-Feb-19	9-Jul-20	1.452	1.452	0	1	1	0
P1T1B_S_sml-4	AFRC_P1T1B_S_sml-4	AFRC-P1T1B	AFRC	PCOMP	P1	T1	B	P1smlB	Small	519	0	519	6-Feb-19	6-Feb-19	9-Jul-20	1.366	1.366	12.384	1	1	1
P1T1B_S_sml-5	AFRC_P1T1B_S_sml-5	AFRC-P1T1B	AFRC	PCOMP	P1	T1	B	P1smlB	Small	519	0	519	6-Feb-19	6-Feb-19	9-Jul-20	1.018	1.018	0	1	1	1
P1T1B_S_sml-6	AFRC_P1T1B_S_sml-6	AFRC-P1T1B	AFRC	PCOMP	P1	T1	B	P1smlB	Small	519	0	519	6-Feb-19	6-Feb-19	9-Jul-20	1.105	1.105	0	1	1	0
P1T1B_S_sml-7	AFRC_P1T1B_S_sml-7	AFRC-P1T1B	AFRC	PCOMP	P1	T1	B	P1smlB	Small	519	0	519	6-Feb-19	6-Feb-19	9-Jul-20	1.6	1.6	0	1	1	0
P1T1B_S_med-l	AFRC_P1T1B_S_med-l	AFRC-P1T1B	AFRC	PCOMP	P1	T1	B	P1medB	Medium	519	0	519	6-Feb-19	6-Feb-19	9-Jul-20	6.541	6.541	41.722	1	1	1
P1T1B_S_med-m	AFRC_P1T1B_S_med-m	AFRC-P1T1B	AFRC	PCOMP	P1	T1	B	P1medB	Medium	519	0	519	6-Feb-19	6-Feb-19	9-Jul-20	5.853	5.853	0	1	1	1
P1T1B_S_med-r	AFRC_P1T1B_S_med-r	AFRC-P1T1B	AFRC	PCOMP	P1	T1	B	P1medB	Medium	519	0	519	6-Feb-19	6-Feb-19	9-Jul-20	6.227	6.227	0	1	1	1
P1T1B_S_lrg	AFRC_P1T1B_S_lrg	AFRC-P1T1B	AFRC	PCOMP	P1	T1	B	P1lrgB	Large	519	0	519	6-Feb-19	6-Feb-19	9-Jul-20	11.212	11.212	0	1	1	0
P1T1C_S_sml-1	AFRC_P1T1C_S_sml-1	AFRC-P1T1C	AFRC	PCOMP	P1	T1	C	P1smlC	Small	519	0	519	6-Feb-19	6-Feb-19	9-Jul-20	1.445	1.445	0	1	1	0
P1T1C_S_sml-2	AFRC_P1T1C_S_sml-2	AFRC-P1T1C	AFRC	PCOMP	P1	T1	C	P1smlC	Small	519	0	519	6-Feb-19	6-Feb-19	9-Jul-20	1.102	1.102	0	1	1	0
P1T1C_S_sml-3	AFRC_P1T1C_S_sml-3	AFRC-P1T1C	AFRC	PCOMP	P1	T1	C	P1smlC	Small	519	0	519	6-Feb-19	6-Feb-19	9-Jul-20	0.987	0.987	0	1	1	0
P1T1C_S_sml-4	AFRC_P1T1C_S_sml-4	AFRC-P1T1C	AFRC	PCOMP	P1	T1	C	P1smlC	Small	519	0	519	6-Feb-19	6-Feb-19	9-Jul-20	1.079	1.079	0	1	1	0
P1T1C_S_sml-5	AFRC_P1T1C_S_sml-5	AFRC-P1T1C	AFRC	PCOMP	P1	T1	C	P1smlC	Small	519	0	519	6-Feb-19	6-Feb-19	9-Jul-20	1.409	1.409	0	1	1	0
P1T1C_S_sml-6	AFRC_P1T1C_S_sml-6	AFRC-P1T1C	AFRC	PCOMP	P1	T1	C	P1smlC	Small	519	0	519	6-Feb-19	6-Feb-19	9-Jul-20	1.368	1.368	0	1	1	0
P1T1C_S_sml-7	AFRC_P1T1C_S_sml-7	AFRC-P1T1C	AFRC	PCOMP	P1	T1	C	P1smlC	Small	519	0	519	6-Feb-19	6-Feb-19	9-Jul-20	1.352	1.352	0	1	1	0
P1T1C_S_med-l	AFRC_P1T1C_S_med-l	AFRC-P1T1C	AFRC	PCOMP	P1	T1	C	P1medC	Medium	519	0	519	6-Feb-19	6-Feb-19	9-Jul-20	3.907	3.907	0	1	1	0
P1T1C_S_med-m	AFRC_P1T1C_S_med-m	AFRC-P1T1C	AFRC	PCOMP	P1	T1	C	P1medC	Medium	519	0	519	6-Feb-19	6-Feb-19	9-Jul-20	3.061	3.061	0	1	1	0
P1T1C_S_med-r	AFRC_P1T1C_S_med-r	AFRC-P1T1C	AFRC	PCOMP	P1	T1	C	P1medC	Medium	519	0	519	6-Feb-19	6-Feb-19	9-Jul-20	3.305	3.305	0	1	1	0
P1T1C_S_lrg	AFRC_P1T1C_S_lrg	AFRC-P1T1C	AFRC	PCOMP	P1	T1	C	P1lrgC	Large	519	0	519	6-Feb-19	6-Feb-19	9-Jul-20	11.125	11.125	0	1	1	0
P1T2A_S_sml-1	AFRC_P1T2A_S_sml-1	AFRC-P1T2A	AFRC	PCOMP	P1	T2	A	P1smlA	Small	519	111	408	6-Feb-19	28-May-19	9-Jul-20	1.536	3.684	0	1	1	0
P1T2A_S_sml-2	AFRC_P1T2A_S_sml-2	AFRC-P1T2A	AFRC	PCOMP	P1	T2	A	P1smlA	Small	519	111	408	6-Feb-19	28-May-19	9-Jul-20	1.343	4.819	0	1	1	0
P1T2A_S_sml-3	AFRC_P1T2A_S_sml-3	AFRC-P1T2A	AFRC	PCOMP	P1	T2	A	P1smlA	Small	519	111	408	6-Feb-19	28-May-19	9-Jul-20	1.506	3.895	0	1	1	0
P1T2A_S_sml-4	AFRC_P1T2A_S_sml-4	AFRC-P1T2A	AFRC	PCOMP	P1	T2	A	P1smlA	Small	519	111	408	6-Feb-19	28-May-19	9-Jul-20	1.409	2.728	0	1	1	0
P1T2A_S_sml-5	AFRC_P1T2A_S_sml-5	AFRC-P1T2A	AFRC	PCOMP	P1	T2	A	P1smlA	Small	519	111	408	6-Feb-19	28-May-19	9-Jul-20	1.485	1.981	0	1	1	0
P1T2A_S_sml-6	AFRC_P1T2A_S_sml-6	AFRC-P1T2A	AFRC	PCOMP	P1	T2	A	P1smlA	Small	519	111	408	6-Feb-19	28-May-19	9-Jul-20	1.473	3.669	0	1	1	0
P1T2A_S_sml-7	AFRC_P1T2A_S_sml-7	AFRC-P1T2A	AFRC	PCOMP	P1	T2	A	P1smlA	Small	519	111	408	6-Feb-19	28-May-19	9-Jul-20	1.258	3.269	0	1	1	0
P1T2A_S_med-l	AFRC_P1T2A_S_med-l	AFRC-P1T2A	AFRC	PCOMP	P1	T2	A	P1medA	Medium	519	111	408	6-Feb-19	28-May-19	9-Jul-20	4.861	7.884	0	1	1	0
P1T2A_S_med-m	AFRC_P1T2A_S_med-m	AFRC-P1T2A	AFRC	PCOMP	P1	T2	A	P1medA	Medium	519	111	408	6-Feb-19	28-May-19	9-Jul-20	5.709	8.531	0	1	1	0
P1T2A_S_med-r	AFRC_P1T2A_S_med-r	AFRC-P1T2A	AFRC	PCOMP	P1	T2	A	P1medA	Medium	519	111	408	6-Feb-19	28-May-19	9-Jul-20	7.864	13.529	0	1	1	0
P1T2A_S_lrg	AFRC_P1T2A_S_lrg	AFRC-P1T2A	AFRC	PCOMP	P1	T2	A	P1lrgA	Large	519	111	408	6-Feb-19	28-May-19	9-Jul-20	15.109	20.111	0	1	1	0
P1T2B_S_sml-1	AFRC_P1T2B_S_sml-1	AFRC-P1T2B	AFRC	PCOMP	P1	T2	B	P1smlB	Small	519	111	408	6-Feb-19	28-May-19	9-Jul-20	1.829	4.546	0	1	1	0
P1T2B_S_sml-2	AFRC_P1T2B_S_sml-2	AFRC-P1T2B	AFRC	PCOMP	P1	T2	B	P1smlB	Small	519	111	408	6-Feb-19	28-May-19	9-Jul-20	1.016	1.267	2.144	1	1	1
P1T2B_S_sml-3	AFRC_P1T2B_S_sml-3	AFRC-P1T2B	AFRC	PCOMP	P1	T2	B	P1smlB	Small	519	111	408	6-Feb-19	28-May-19	9-Jul-20	1.713	4.656	0	1	1	0
P1T2B_S_sml-4	AFRC_P1T2B_S_sml-4	AFRC-P1T2B	AFRC	PCOMP	P1	T2	B	P1smlB	Small	519	111	408	6-Feb-19	28-May-19	9-Jul-20	1.295	3.771	0	1	1	0
P1T2B_S_sml-5	AFRC_P1T2B_S_sml-5	AFRC-P1T2B	AFRC	PCOMP	P1	T2	B	P1smlB	Small	519	111	408	6-Feb-19	28-May-19	9-Jul-20	1.709	1.61	0	1	1	0
P1T2B_S_sml-6	AFRC_P1T2B_S_sml-6	AFRC-P1T2B	AFRC	PCOMP	P1	T2	B	P1smlB	Small	519	111	408	6-Feb-19	28-May-19	9-Jul-20	0.806	8.299	0	1	1	0
P1T2B_S_sml-7	AFRC_P1T2B_S_sml-7	AFRC-P1T2B	AFRC	PCOMP	P1	T2	B	P1smlB	Small	519	111	408	6-Feb-19	28-May-19	9-Jul-20	1.252	0	0	1	1	0
P1T2B_S_med-l	AFRC_P1T2B_S_med-l	AFRC-P1T2B	AFRC	PCOMP	P1	T2	B	P1medB	Medium	519	111	408	6-Feb-19	28-May-19	9-Jul-20	3.155	7.592	65.183	1	1	1
P1T2B_S_med-m	AFRC_P1T2B_S_med-m	AFRC-P1T2B	AFRC	PCOMP	P1	T2	B	P1medB	Medium	519	111	408	6-Feb-19	28-May-19	9-Jul-20	4.022	23.226	0	1	1	1
P1T2B_S_med-r	AFRC_P1T2B_S_med-r	AFRC-P1T2B	AFRC	PCOMP	P1	T2	B	P1medB	Medium	519	111	408	6-Feb-19	28-May-19	9-Jul-20	3.081	0	0	1	1	1
P1T2B_S_lrg	AFRC_P1T2B_S_lrg	AFRC-P1T2B	AFRC	PCOMP	P1	T2	B	P1lrgB	Large	519	111	408	6-Feb-19	28-May-19	9-Jul-20	12.037	11.929	18.325	1	1	1
P1T2C_S_sml-1	AFRC_P1T2C_S_sml-1	AFRC-P1T2C	AFRC	PCOMP	P1	T2	C	P1smlC	Small	519	111	408	6-Feb-19	28-May-19	9-Jul-20	1.006	5.303	1.619	1	1	1
P1T2C_S_sml-2	AFRC_P1T2C_S_sml-2	AFRC-P1T2C	AFRC	PCOMP	P1	T2	C	P1smlC	Small	519	111	408	6-Feb-19	28-May-19	9-Jul-20	1.364	1.625	0.858	1	1	1
P1T2C_S_sml-3	AFRC_P1T2C_S_sml-3	AFRC-P1T2C	AFRC	PCOMP	P1	T2	C	P1smlC	Small	519	111	408	6-Feb-19	28-May-19	9-Jul-20	1.368	0	0	1	1	0
P1T2C_S_sml-4	AFRC_P1T2C_S_sml-4	AFRC-P1T2C	AFRC	PCOMP	P1	T2	C	P1smlC	Small	519	111	408	6-Feb-19	28-May-19	9-Jul-20	1.232	1.944	0	1	1	0
P1T2C_S_sml-5	AFRC_P1T2C_S_sml-5	AFRC-P1T2C	AFRC	PCOMP	P1	T2	C	P1smlC	Small	519	111	408	6-Feb-19	28-May-19	9-Jul-20	1.184	2.738	0	1	1	0
P1T2C_S_sml-6	AFRC_P1T2C_S_sml-6	AFRC-P1T2C	AFRC	PCOMP	P1	T2	C	P1smlC	Small	519	111	408	6-Feb-19	28-May-19	9-Jul-20	1.673	2.537	0	1	1	0
P1T2C_S_sml-7	AFRC_P1T2C_S_sml-7	AFRC-P1T2C	AFRC	PCOMP	P1	T2	C	P1smlC	Small	519	111	408	6-Feb-19	28-May-19	9-Jul-20	1.001	2.926	0	1	1	0
P1T2C_S_med-l	AFRC_P1T2C_S_med-l	AFRC-P1T2C	AFRC	PCOMP	P1	T2	C	P1medC	Medium	519	111	408	6-Feb-19	28-May-19	9-Jul-20	4.67	7.959	0	1	1	0
P1T2C_S_med-m	AFRC_P1T2C_S_med-m	AFRC-P1T2C	AFRC	PCOMP	P1	T2	C	P1medC	Medium	519	111	408	6-Feb-19	28-May-19	9-Jul-20	5.351	7.178	0.167	1	1	1
P1T2C_S_med-r	AFRC_P1T2C_S_med-r	AFRC-P1T2C	AFRC	PCOMP	P1	T2	C	P1medC	Medium	519	111	408	6-Feb-19	28-May-19	9-Jul-20	5.62	8.282	0.222	1	1	1
P1T2C_S_lrg	AFRC_P1T2C_S_lrg	AFRC-P1T2C	AFRC	PCOMP	P1	T2	C	P1lrgC	Large	519	111	408	6-Feb-19	28-May-19	9-Jul-20	8.842	10.551	32.877	1	1	1
P1T3A_S_sml-1	AFRC_P1T3A_S_sml-1	AFRC-P1T3A	AFRC	PCOMP	P1	T3	A	P1smlA	Small	519	254	265	6-Feb-19	18-Oct-19	9-Jul-20	1.114	16.471	0	1	1	0
P1T3A_S_sml-2	AFRC_P1T3A_S_sml-2	AFRC-P1T3A	AFRC	PCOMP	P1	T3	A	P1smlA	Small	519	254	265	6-Feb-19	18-Oct-19	9-Jul-20	1.201	0	0	1	1	0
P1T3A_S_sml-3	AFRC_P1T3A_S_sml-3	AFRC-P1T3A	AFRC	PCOMP	P1	T3	A	P1smlA	Small	519	254	265	6-Feb-19	18-Oct-19	9-Jul-20	1.487	0	0	1	1	0
P1T3A_S_sml-4	AFRC_P1T3A_S_sml-4	AFRC-P1T3A	AFRC	PCOMP	P1	T3	A	P1smlA	Small	519	254	265	6-Feb-19	18-Oct-19	9-Jul-20	1.137	0	0	1	1	0
P1T3A_S_sml-5	AFRC_P1T3A_S_sml-5	AFRC-P1T3A	AFRC	PCOMP	P1	T3	A	P1smlA	Small	519	254	265	6-Feb-19	18-Oct-19	9-Jul-20	0.868	25.892	0	1	1	0
P1T3A_S_sml-6	AFRC_P1T3A_S_sml-6	AFRC-P1T3A	AFRC	PCOMP	P1	T3	A	P1smlA	Small	519	254	265	6-Feb-19	18-Oct-19	9-Jul-20	0.969	0	0	1	1	0
P1T3A_S_sml-7	AFRC_P1T3A_S_sml-7	AFRC-P1T3A	AFRC	PCOMP	P1	T3	A	P1smlA	Small	519	254	265	6-Feb-19	18-Oct-19	9-Jul-20	1.227	0	0	1	1	0
P1T3A_S_med-l	AFRC_P1T3A_S_med-l	AFRC-P1T3A	AFRC	PCOMP	P1	T3	A	P1medA	Medium	519	254	265	6-Feb-19	18-Oct-19	9-Jul-20	3.983	11.485	13.31	1	1	1
P1T3A_S_med-m	AFRC_P1T3A_S_med-m	AFRC-P1T3A	AFRC	PCOMP	P1	T3	A	P1medA	Medium	519	254	265	6-Feb-19	18-Oct-19	9-Jul-20	3.129	7.195	4.243	1	1	1
P1T3A_S_med-r	AFRC_P1T3A_S_med-r	AFRC-P1T3A	AFRC	PCOMP	P1	T3	A	P1medA	Medium	519	254	265	6-Feb-19	18-Oct-19	9-Jul-20	5.133	10.732	13.425	1	1	1
P1T3A_S_lrg	AFRC_P1T3A_S_lrg	AFRC-P1T3A	AFRC	PCOMP	P1	T3	A	P1lrgA	Large	519	254	265	6-Feb-19	18-Oct-19	9-Jul-20	6.492	22.841	21.066	1	1	1
P1T3B_S_sml-1	AFRC_P1T3B_S_sml-1	AFRC-P1T3B	AFRC	PCOMP	P1	T3	B	P1smlB	Small	519	254	265	6-Feb-19	18-Oct-19	9-Jul-20	1.263	16.962	0	1	1	0
P1T3B_S_sml-2	AFRC_P1T3B_S_sml-2	AFRC-P1T3B	AFRC	PCOMP	P1	T3	B	P1smlB	Small	519	254	265	6-Feb-19	18-Oct-19	9-Jul-20	0.785	0	0	1	1	0
P1T3B_S_sml-3	AFRC_P1T3B_S_sml-3	AFRC-P1T3B	AFRC	PCOMP	P1	T3	B	P1smlB	Small	519	254	265	6-Feb-19	18-Oct-19	9-Jul-20	1.486	2.879	0	1	1	0
P1T3B_S_sml-4	AFRC_P1T3B_S_sml-4	AFRC-P1T3B	AFRC	PCOMP	P1	T3	B	P1smlB	Small	519	254	265	6-Feb-19	18-Oct-19	9-Jul-20	0.7	0	0	1	1	0
P1T3B_S_sml-5	AFRC_P1T3B_S_sml-5	AFRC-P1T3B	AFRC	PCOMP	P1	T3	B	P1smlB	Small	519	254	265	6-Feb-19	18-Oct-19	9-Jul-20	1.279	22.757	0	1	1	0
P1T3B_S_sml-6	AFRC_P1T3B_S_sml-6	AFRC-P1T3B	AFRC	PCOMP	P1	T3	B	P1smlB	Small	519	254	265	6-Feb-19	18-Oct-19	9-Jul-20	1.633	0	0	1	1	0
P1T3B_S_sml-7	AFRC_P1T3B_S_sml-7	AFRC-P1T3B	AFRC	PCOMP	P1	T3	B	P1smlB	Small	519	254	265	6-Feb-19	18-Oct-19	9-Jul-20	0.997	0	0	1	1	0
P1T3B_S_med-l	AFRC_P1T3B_S_med-l	AFRC-P1T3B	AFRC	PCOMP	P1	T3	B	P1medB	Medium	519	254	265	6-Feb-19	18-Oct-19	9-Jul-20	4.514	40.721	0	1	1	0
P1T3B_S_med-m	AFRC_P1T3B_S_med-m	AFRC-P1T3B	AFRC	PCOMP	P1	T3	B	P1medB	Medium	519	254	265	6-Feb-19	18-Oct-19	9-Jul-20	6.456	0	0	1	1	0
P1T3B_S_med-r	AFRC_P1T3B_S_med-r	AFRC-P1T3B	AFRC	PCOMP	P1	T3	B	P1medB	Medium	519	254	265	6-Feb-19	18-Oct-19	9-Jul-20	5.64	0	0	1	1	0
P1T3B_S_lrg	AFRC_P1T3B_S_lrg	AFRC-P1T3B	AFRC	PCOMP	P1	T3	B	P1lrgB	Large	519	254	265	6-Feb-19	18-Oct-19	9-Jul-20	11.068	30.511	0	1	1	0
P1T3C_S_sml-1	AFRC_P1T3C_S_sml-1	AFRC-P1T3C	AFRC	PCOMP	P1	T3	C	P1smlC	Small	519	254	265	6-Feb-19	18-Oct-19	9-Jul-20	1.642	42.841	0	1	1	0
P1T3C_S_sml-2	AFRC_P1T3C_S_sml-2	AFRC-P1T3C	AFRC	PCOMP	P1	T3	C	P1smlC	Small	519	254	265	6-Feb-19	18-Oct-19	9-Jul-20	0.95	0	0	1	1	0
P1T3C_S_sml-3	AFRC_P1T3C_S_sml-3	AFRC-P1T3C	AFRC	PCOMP	P1	T3	C	P1smlC	Small	519	254	265	6-Feb-19	18-Oct-19	9-Jul-20	1.407	0	0	1	1	0
P1T3C_S_sml-4	AFRC_P1T3C_S_sml-4	AFRC-P1T3C	AFRC	PCOMP	P1	T3	C	P1smlC	Small	519	254	265	6-Feb-19	18-Oct-19	9-Jul-20	1.515	0	0	1	1	0
P1T3C_S_sml-5	AFRC_P1T3C_S_sml-5	AFRC-P1T3C	AFRC	PCOMP	P1	T3	C	P1smlC	Small	519	254	265	6-Feb-19	18-Oct-19	9-Jul-20	1.495	0	0	1	1	0
P1T3C_S_sml-6	AFRC_P1T3C_S_sml-6	AFRC-P1T3C	AFRC	PCOMP	P1	T3	C	P1smlC	Small	519	254	265	6-Feb-19	18-Oct-19	9-Jul-20	1.525	0	0.403	1	1	1
P1T3C_S_sml-7	AFRC_P1T3C_S_sml-7	AFRC-P1T3C	AFRC	PCOMP	P1	T3	C	P1smlC	Small	519	254	265	6-Feb-19	18-Oct-19	9-Jul-20	0.833	0	0	1	1	0
P1T3C_S_med-l	AFRC_P1T3C_S_med-l	AFRC-P1T3C	AFRC	PCOMP	P1	T3	C	P1medC	Medium	519	254	265	6-Feb-19	18-Oct-19	9-Jul-20	4.747	37.275	0	1	1	0
P1T3C_S_med-m	AFRC_P1T3C_S_med-m	AFRC-P1T3C	AFRC	PCOMP	P1	T3	C	P1medC	Medium	519	254	265	6-Feb-19	18-Oct-19	9-Jul-20	5.758	0	0	1	1	0
P1T3C_S_med-r	AFRC_P1T3C_S_med-r	AFRC-P1T3C	AFRC	PCOMP	P1	T3	C	P1medC	Medium	519	254	265	6-Feb-19	18-Oct-19	9-Jul-20	3.72	0	0	1	1	0
P1T3C_S_lrg	AFRC_P1T3C_S_lrg	AFRC-P1T3C	AFRC	PCOMP	P1	T3	C	P1lrgC	Large	519	254	265	6-Feb-19	18-Oct-19	9-Jul-20	8.263	12.064	11.304	1	1	1
P2T1A_S_sml-1	AFRC_P2T1A_S_sml-1	AFRC-P2T1A	AFRC	PCOMP	P2	T1	A	P2smlA	Small	519	0	519	6-Feb-19	6-Feb-19	9-Jul-20	0.9	0.9	0	1	1	0
P2T1A_S_sml-2	AFRC_P2T1A_S_sml-2	AFRC-P2T1A	AFRC	PCOMP	P2	T1	A	P2smlA	Small	519	0	519	6-Feb-19	6-Feb-19	9-Jul-20	1.439	1.439	0	1	1	0
P2T1A_S_sml-3	AFRC_P2T1A_S_sml-3	AFRC-P2T1A	AFRC	PCOMP	P2	T1	A	P2smlA	Small	519	0	519	6-Feb-19	6-Feb-19	9-Jul-20	1.183	1.183	0	1	1	0
P2T1A_S_sml-4	AFRC_P2T1A_S_sml-4	AFRC-P2T1A	AFRC	PCOMP	P2	T1	A	P2smlA	Small	519	0	519	6-Feb-19	6-Feb-19	9-Jul-20	1.148	1.148	0	1	1	0
P2T1A_S_sml-5	AFRC_P2T1A_S_sml-5	AFRC-P2T1A	AFRC	PCOMP	P2	T1	A	P2smlA	Small	519	0	519	6-Feb-19	6-Feb-19	9-Jul-20	1.211	1.211	0	1	1	0
P2T1A_S_sml-6	AFRC_P2T1A_S_sml-6	AFRC-P2T1A	AFRC	PCOMP	P2	T1	A	P2smlA	Small	519	0	519	6-Feb-19	6-Feb-19	9-Jul-20	1.137	1.137	0	1	1	0
P2T1A_S_sml-7	AFRC_P2T1A_S_sml-7	AFRC-P2T1A	AFRC	PCOMP	P2	T1	A	P2smlA	Small	519	0	519	6-Feb-19	6-Feb-19	9-Jul-20	1.314	1.314	0	1	1	0
P2T1A_S_med-l	AFRC_P2T1A_S_med-l	AFRC-P2T1A	AFRC	PCOMP	P2	T1	A	P2medA	Medium	519	0	519	6-Feb-19	6-Feb-19	9-Jul-20	5.631	5.631	0	1	1	0
P2T1A_S_med-m	AFRC_P2T1A_S_med-m	AFRC-P2T1A	AFRC	PCOMP	P2	T1	A	P2medA	Medium	519	0	519	6-Feb-19	6-Feb-19	9-Jul-20	3.795	3.795	0	1	1	0
P2T1A_S_med-r	AFRC_P2T1A_S_med-r	AFRC-P2T1A	AFRC	PCOMP	P2	T1	A	P2medA	Medium	519	0	519	6-Feb-19	6-Feb-19	9-Jul-20	3.935	3.935	0	1	1	0
P2T1A_S_lrg	AFRC_P2T1A_S_lrg	AFRC-P2T1A	AFRC	PCOMP	P2	T1	A	P2lrgA	Large	519	0	519	6-Feb-19	6-Feb-19	9-Jul-20	13.544	13.544	0	1	1	0
P2T1B_S_sml-1	AFRC_P2T1B_S_sml-1	AFRC-P2T1B	AFRC	PCOMP	P2	T1	B	P2smlB	Small	519	0	519	6-Feb-19	6-Feb-19	9-Jul-20	1.391	1.391	2.605	1	1	1
P2T1B_S_sml-2	AFRC_P2T1B_S_sml-2	AFRC-P2T1B	AFRC	PCOMP	P2	T1	B	P2smlB	Small	519	0	519	6-Feb-19	6-Feb-19	9-Jul-20	1.039	1.039	0	1	1	0
P2T1B_S_sml-3	AFRC_P2T1B_S_sml-3	AFRC-P2T1B	AFRC	PCOMP	P2	T1	B	P2smlB	Small	519	0	519	6-Feb-19	6-Feb-19	9-Jul-20	1.277	1.277	0	1	1	0
P2T1B_S_sml-4	AFRC_P2T1B_S_sml-4	AFRC-P2T1B	AFRC	PCOMP	P2	T1	B	P2smlB	Small	519	0	519	6-Feb-19	6-Feb-19	9-Jul-20	0.919	0.919	9.693	1	1	1
P2T1B_S_sml-5	AFRC_P2T1B_S_sml-5	AFRC-P2T1B	AFRC	PCOMP	P2	T1	B	P2smlB	Small	519	0	519	6-Feb-19	6-Feb-19	9-Jul-20	0.888	0.888	0	1	1	0
P2T1B_S_sml-6	AFRC_P2T1B_S_sml-6	AFRC-P2T1B	AFRC	PCOMP	P2	T1	B	P2smlB	Small	519	0	519	6-Feb-19	6-Feb-19	9-Jul-20	0.734	0.734	0	1	1	0
P2T1B_S_sml-7	AFRC_P2T1B_S_sml-7	AFRC-P2T1B	AFRC	PCOMP	P2	T1	B	P2smlB	Small	519	0	519	6-Feb-19	6-Feb-19	9-Jul-20	1.619	1.619	10.887	1	1	1
P2T1B_S_med-l	AFRC_P2T1B_S_med-l	AFRC-P2T1B	AFRC	PCOMP	P2	T1	B	P2medB	Medium	519	0	519	6-Feb-19	6-Feb-19	9-Jul-20	3.898	3.898	0	1	1	0
P2T1B_S_med-m	AFRC_P2T1B_S_med-m	AFRC-P2T1B	AFRC	PCOMP	P2	T1	B	P2medB	Medium	519	0	519	6-Feb-19	6-Feb-19	9-Jul-20	6.823	6.823	57.971	1	1	1
P2T1B_S_med-r	AFRC_P2T1B_S_med-r	AFRC-P2T1B	AFRC	PCOMP	P2	T1	B	P2medB	Medium	519	0	519	6-Feb-19	6-Feb-19	9-Jul-20	6.332	6.332	0	1	1	1
P2T1B_S_lrg	AFRC_P2T1B_S_lrg	AFRC-P2T1B	AFRC	PCOMP	P2	T1	B	P2lrgB	Large	519	0	519	6-Feb-19	6-Feb-19	9-Jul-20	10.487	10.487	46.716	1	1	1
P2T1C_S_sml-1	AFRC_P2T1C_S_sml-1	AFRC-P2T1C	AFRC	PCOMP	P2	T1	C	P2smlC	Small	519	0	519	6-Feb-19	6-Feb-19	9-Jul-20	1.221	1.221	0	1	1	0
P2T1C_S_sml-2	AFRC_P2T1C_S_sml-2	AFRC-P2T1C	AFRC	PCOMP	P2	T1	C	P2smlC	Small	519	0	519	6-Feb-19	6-Feb-19	9-Jul-20	1.497	1.497	0	1	1	0
P2T1C_S_sml-3	AFRC_P2T1C_S_sml-3	AFRC-P2T1C	AFRC	PCOMP	P2	T1	C	P2smlC	Small	519	0	519	6-Feb-19	6-Feb-19	9-Jul-20	1.141	1.141	0	1	1	0
P2T1C_S_sml-4	AFRC_P2T1C_S_sml-4	AFRC-P2T1C	AFRC	PCOMP	P2	T1	C	P2smlC	Small	519	0	519	6-Feb-19	6-Feb-19	9-Jul-20	1.175	1.175	3.404	1	1	1
P2T1C_S_sml-5	AFRC_P2T1C_S_sml-5	AFRC-P2T1C	AFRC	PCOMP	P2	T1	C	P2smlC	Small	519	0	519	6-Feb-19	6-Feb-19	9-Jul-20	1.343	1.343	0	1	1	0
P2T1C_S_sml-6	AFRC_P2T1C_S_sml-6	AFRC-P2T1C	AFRC	PCOMP	P2	T1	C	P2smlC	Small	519	0	519	6-Feb-19	6-Feb-19	9-Jul-20	1.057	1.057	0	1	1	0
P2T1C_S_sml-7	AFRC_P2T1C_S_sml-7	AFRC-P2T1C	AFRC	PCOMP	P2	T1	C	P2smlC	Small	519	0	519	6-Feb-19	6-Feb-19	9-Jul-20	0.813	0.813	0.847	1	1	1
P2T1C_S_med-l	AFRC_P2T1C_S_med-l	AFRC-P2T1C	AFRC	PCOMP	P2	T1	C	P2medC	Medium	519	0	519	6-Feb-19	6-Feb-19	9-Jul-20	3.811	3.811	9.167	1	1	1
P2T1C_S_med-m	AFRC_P2T1C_S_med-m	AFRC-P2T1C	AFRC	PCOMP	P2	T1	C	P2medC	Medium	519	0	519	6-Feb-19	6-Feb-19	9-Jul-20	5.864	5.864	37.967	1	1	1
P2T1C_S_med-r	AFRC_P2T1C_S_med-r	AFRC-P2T1C	AFRC	PCOMP	P2	T1	C	P2medC	Medium	519	0	519	6-Feb-19	6-Feb-19	9-Jul-20	6.089	6.089	0	1	1	1
P2T1C_S_lrg	AFRC_P2T1C_S_lrg	AFRC-P2T1C	AFRC	PCOMP	P2	T1	C	P2lrgC	Large	519	0	519	6-Feb-19	6-Feb-19	9-Jul-20	13.132	13.132	35.799	1	1	1
P2T2A_S_sml-1	AFRC_P2T2A_S_sml-1	AFRC-P2T2A	AFRC	PCOMP	P2	T2	A	P2smlA	Small	519	111	408	6-Feb-19	28-May-19	9-Jul-20	0.54	1.45	0	1	1	0
P2T2A_S_sml-2	AFRC_P2T2A_S_sml-2	AFRC-P2T2A	AFRC	PCOMP	P2	T2	A	P2smlA	Small	519	111	408	6-Feb-19	28-May-19	9-Jul-20	0.824	1.415	0	1	1	0
P2T2A_S_sml-3	AFRC_P2T2A_S_sml-3	AFRC-P2T2A	AFRC	PCOMP	P2	T2	A	P2smlA	Small	519	111	408	6-Feb-19	28-May-19	9-Jul-20	1.026	2.075	0	1	1	0
P2T2A_S_sml-4	AFRC_P2T2A_S_sml-4	AFRC-P2T2A	AFRC	PCOMP	P2	T2	A	P2smlA	Small	519	111	408	6-Feb-19	28-May-19	9-Jul-20	0.137	0.894	0	1	1	0
P2T2A_S_sml-5	AFRC_P2T2A_S_sml-5	AFRC-P2T2A	AFRC	PCOMP	P2	T2	A	P2smlA	Small	519	111	408	6-Feb-19	28-May-19	9-Jul-20	0.738	2.667	0	1	1	0
P2T2A_S_sml-6	AFRC_P2T2A_S_sml-6	AFRC-P2T2A	AFRC	PCOMP	P2	T2	A	P2smlA	Small	519	111	408	6-Feb-19	28-May-19	9-Jul-20	0.629	1.002	0	1	1	0
P2T2A_S_sml-7	AFRC_P2T2A_S_sml-7	AFRC-P2T2A	AFRC	PCOMP	P2	T2	A	P2smlA	Small	519	111	408	6-Feb-19	28-May-19	9-Jul-20	0.53	0.536	0	1	1	0
P2T2A_S_med-l	AFRC_P2T2A_S_med-l	AFRC-P2T2A	AFRC	PCOMP	P2	T2	A	P2medA	Medium	519	111	408	6-Feb-19	28-May-19	9-Jul-20	5.538	7.212	0	1	1	0
P2T2A_S_med-m	AFRC_P2T2A_S_med-m	AFRC-P2T2A	AFRC	PCOMP	P2	T2	A	P2medA	Medium	519	111	408	6-Feb-19	28-May-19	9-Jul-20	5.195	8.063	0	1	1	0
P2T2A_S_med-r	AFRC_P2T2A_S_med-r	AFRC-P2T2A	AFRC	PCOMP	P2	T2	A	P2medA	Medium	519	111	408	6-Feb-19	28-May-19	9-Jul-20	5.366	10.066	0	1	1	0
P2T2A_S_lrg	AFRC_P2T2A_S_lrg	AFRC-P2T2A	AFRC	PCOMP	P2	T2	A	P2lrgA	Large	519	111	408	6-Feb-19	28-May-19	9-Jul-20	13.015	19.064	0	1	1	0
P2T2B_S_sml-1	AFRC_P2T2B_S_sml-1	AFRC-P2T2B	AFRC	PCOMP	P2	T2	B	P2smlB	Small	519	111	408	6-Feb-19	28-May-19	9-Jul-20	1.154	2.688	0	1	1	0
P2T2B_S_sml-2	AFRC_P2T2B_S_sml-2	AFRC-P2T2B	AFRC	PCOMP	P2	T2	B	P2smlB	Small	519	111	408	6-Feb-19	28-May-19	9-Jul-20	1.24	2.056	0	1	1	0
P2T2B_S_sml-3	AFRC_P2T2B_S_sml-3	AFRC-P2T2B	AFRC	PCOMP	P2	T2	B	P2smlB	Small	519	111	408	6-Feb-19	28-May-19	9-Jul-20	1.213	2.156	0	1	1	0
P2T2B_S_sml-4	AFRC_P2T2B_S_sml-4	AFRC-P2T2B	AFRC	PCOMP	P2	T2	B	P2smlB	Small	519	111	408	6-Feb-19	28-May-19	9-Jul-20	0.908	2.135	0	1	1	0
P2T2B_S_sml-5	AFRC_P2T2B_S_sml-5	AFRC-P2T2B	AFRC	PCOMP	P2	T2	B	P2smlB	Small	519	111	408	6-Feb-19	28-May-19	9-Jul-20	0.952	1.831	0	1	1	0
P2T2B_S_sml-6	AFRC_P2T2B_S_sml-6	AFRC-P2T2B	AFRC	PCOMP	P2	T2	B	P2smlB	Small	519	111	408	6-Feb-19	28-May-19	9-Jul-20	1.088	2.076	0	1	1	0
P2T2B_S_sml-7	AFRC_P2T2B_S_sml-7	AFRC-P2T2B	AFRC	PCOMP	P2	T2	B	P2smlB	Small	519	111	408	6-Feb-19	28-May-19	9-Jul-20	0.99	1.811	0	1	1	0
P2T2B_S_med-l	AFRC_P2T2B_S_med-l	AFRC-P2T2B	AFRC	PCOMP	P2	T2	B	P2medB	Medium	519	111	408	6-Feb-19	28-May-19	9-Jul-20	5.521	9.505	0	1	1	0
P2T2B_S_med-m	AFRC_P2T2B_S_med-m	AFRC-P2T2B	AFRC	PCOMP	P2	T2	B	P2medB	Medium	519	111	408	6-Feb-19	28-May-19	9-Jul-20	3.187	18.149	0	1	1	0
P2T2B_S_med-r	AFRC_P2T2B_S_med-r	AFRC-P2T2B	AFRC	PCOMP	P2	T2	B	P2medB	Medium	519	111	408	6-Feb-19	28-May-19	9-Jul-20	6.314	0	0	1	1	0
P2T2B_S_lrg	AFRC_P2T2B_S_lrg	AFRC-P2T2B	AFRC	PCOMP	P2	T2	B	P2lrgB	Large	519	111	408	6-Feb-19	28-May-19	9-Jul-20	13.075	15.006	0	1	1	0
P2T2C_S_sml-1	AFRC_P2T2C_S_sml-1	AFRC-P2T2C	AFRC	PCOMP	P2	T2	C	P2smlC	Small	519	111	408	6-Feb-19	28-May-19	9-Jul-20	0.547	1.304	0	1	1	0
P2T2C_S_sml-2	AFRC_P2T2C_S_sml-2	AFRC-P2T2C	AFRC	PCOMP	P2	T2	C	P2smlC	Small	519	111	408	6-Feb-19	28-May-19	9-Jul-20	0.955	1.593	5.937	1	1	1
P2T2C_S_sml-3	AFRC_P2T2C_S_sml-3	AFRC-P2T2C	AFRC	PCOMP	P2	T2	C	P2smlC	Small	519	111	408	6-Feb-19	28-May-19	9-Jul-20	0.796	3.231	2.746	1	1	1
P2T2C_S_sml-4	AFRC_P2T2C_S_sml-4	AFRC-P2T2C	AFRC	PCOMP	P2	T2	C	P2smlC	Small	519	111	408	6-Feb-19	28-May-19	9-Jul-20	1.728	5.435	21.293	1	1	1
P2T2C_S_sml-5	AFRC_P2T2C_S_sml-5	AFRC-P2T2C	AFRC	PCOMP	P2	T2	C	P2smlC	Small	519	111	408	6-Feb-19	28-May-19	9-Jul-20	0.972	3.232	0	1	1	1
P2T2C_S_sml-6	AFRC_P2T2C_S_sml-6	AFRC-P2T2C	AFRC	PCOMP	P2	T2	C	P2smlC	Small	519	111	408	6-Feb-19	28-May-19	9-Jul-20	0.844	2.506	0	1	1	0
P2T2C_S_sml-7	AFRC_P2T2C_S_sml-7	AFRC-P2T2C	AFRC	PCOMP	P2	T2	C	P2smlC	Small	519	111	408	6-Feb-19	28-May-19	9-Jul-20	0.364	2.547	0	1	1	1
P2T2C_S_med-l	AFRC_P2T2C_S_med-l	AFRC-P2T2C	AFRC	PCOMP	P2	T2	C	P2medC	Medium	519	111	408	6-Feb-19	28-May-19	9-Jul-20	4.791	9.433	85.415	1	1	1
P2T2C_S_med-m	AFRC_P2T2C_S_med-m	AFRC-P2T2C	AFRC	PCOMP	P2	T2	C	P2medC	Medium	519	111	408	6-Feb-19	28-May-19	9-Jul-20	4.139	7.743	0	1	1	1
P2T2C_S_med-r	AFRC_P2T2C_S_med-r	AFRC-P2T2C	AFRC	PCOMP	P2	T2	C	P2medC	Medium	519	111	408	6-Feb-19	28-May-19	9-Jul-20	0.712	6.302	0	1	1	1
P2T2C_S_lrg	AFRC_P2T2C_S_lrg	AFRC-P2T2C	AFRC	PCOMP	P2	T2	C	P2lrgC	Large	519	111	408	6-Feb-19	28-May-19	9-Jul-20	11.571	13.617	33.998	1	1	1
P2T3A_S_sml-1	AFRC_P2T3A_S_sml-1	AFRC-P2T3A	AFRC	PCOMP	P2	T3	A	P2smlA	Small	519	254	265	6-Feb-19	18-Oct-19	9-Jul-20	0.772	4.913	0	1	1	1
P2T3A_S_sml-2	AFRC_P2T3A_S_sml-2	AFRC-P2T3A	AFRC	PCOMP	P2	T3	A	P2smlA	Small	519	254	265	6-Feb-19	18-Oct-19	9-Jul-20	1.287	7.483	31.291	1	1	1
P2T3A_S_sml-3	AFRC_P2T3A_S_sml-3	AFRC-P2T3A	AFRC	PCOMP	P2	T3	A	P2smlA	Small	519	254	265	6-Feb-19	18-Oct-19	9-Jul-20	0.977	3.631	0	1	1	1
P2T3A_S_sml-4	AFRC_P2T3A_S_sml-4	AFRC-P2T3A	AFRC	PCOMP	P2	T3	A	P2smlA	Small	519	254	265	6-Feb-19	18-Oct-19	9-Jul-20	0.701	33.589	0	1	1	1
P2T3A_S_sml-5	AFRC_P2T3A_S_sml-5	AFRC-P2T3A	AFRC	PCOMP	P2	T3	A	P2smlA	Small	519	254	265	6-Feb-19	18-Oct-19	9-Jul-20	0.783	0	0	1	1	0
P2T3A_S_sml-6	AFRC_P2T3A_S_sml-6	AFRC-P2T3A	AFRC	PCOMP	P2	T3	A	P2smlA	Small	519	254	265	6-Feb-19	18-Oct-19	9-Jul-20	0.811	0	0	1	1	0
P2T3A_S_sml-7	AFRC_P2T3A_S_sml-7	AFRC-P2T3A	AFRC	PCOMP	P2	T3	A	P2smlA	Small	519	254	265	6-Feb-19	18-Oct-19	9-Jul-20	0.842	0	2.695	1	1	1
P2T3A_S_med-l	AFRC_P2T3A_S_med-l	AFRC-P2T3A	AFRC	PCOMP	P2	T3	A	P2medA	Medium	519	254	265	6-Feb-19	18-Oct-19	9-Jul-20	5.249	41.567	61.739	1	1	1
P2T3A_S_med-m	AFRC_P2T3A_S_med-m	AFRC-P2T3A	AFRC	PCOMP	P2	T3	A	P2medA	Medium	519	254	265	6-Feb-19	18-Oct-19	9-Jul-20	6.058	0	0	1	1	1
P2T3A_S_med-r	AFRC_P2T3A_S_med-r	AFRC-P2T3A	AFRC	PCOMP	P2	T3	A	P2medA	Medium	519	254	265	6-Feb-19	18-Oct-19	9-Jul-20	4.833	0	0	1	1	1
P2T3A_S_lrg	AFRC_P2T3A_S_lrg	AFRC-P2T3A	AFRC	PCOMP	P2	T3	A	P2lrgA	Large	519	254	265	6-Feb-19	18-Oct-19	9-Jul-20	11.344	39.773	0.645	1	1	1
P2T3B_S_sml-1	AFRC_P2T3B_S_sml-1	AFRC-P2T3B	AFRC	PCOMP	P2	T3	B	P2smlB	Small	519	254	265	6-Feb-19	18-Oct-19	9-Jul-20	1.248	57.834	0	1	1	0
P2T3B_S_sml-2	AFRC_P2T3B_S_sml-2	AFRC-P2T3B	AFRC	PCOMP	P2	T3	B	P2smlB	Small	519	254	265	6-Feb-19	18-Oct-19	9-Jul-20	0.759	0	0	1	1	0
P2T3B_S_sml-3	AFRC_P2T3B_S_sml-3	AFRC-P2T3B	AFRC	PCOMP	P2	T3	B	P2smlB	Small	519	254	265	6-Feb-19	18-Oct-19	9-Jul-20	0.951	0	0	1	1	0
P2T3B_S_sml-4	AFRC_P2T3B_S_sml-4	AFRC-P2T3B	AFRC	PCOMP	P2	T3	B	P2smlB	Small	519	254	265	6-Feb-19	18-Oct-19	9-Jul-20	0.666	0	0	1	1	0
P2T3B_S_sml-5	AFRC_P2T3B_S_sml-5	AFRC-P2T3B	AFRC	PCOMP	P2	T3	B	P2smlB	Small	519	254	265	6-Feb-19	18-Oct-19	9-Jul-20	0.829	0	0	1	1	0
P2T3B_S_sml-6	AFRC_P2T3B_S_sml-6	AFRC-P2T3B	AFRC	PCOMP	P2	T3	B	P2smlB	Small	519	254	265	6-Feb-19	18-Oct-19	9-Jul-20	0.765	0	0	1	1	0
P2T3B_S_sml-7	AFRC_P2T3B_S_sml-7	AFRC-P2T3B	AFRC	PCOMP	P2	T3	B	P2smlB	Small	519	254	265	6-Feb-19	18-Oct-19	9-Jul-20	1.035	0	0	1	1	0
P2T3B_S_med-l	AFRC_P2T3B_S_med-l	AFRC-P2T3B	AFRC	PCOMP	P2	T3	B	P2medB	Medium	519	254	265	6-Feb-19	18-Oct-19	9-Jul-20	5.381	59.146	46.189	1	1	1
P2T3B_S_med-m	AFRC_P2T3B_S_med-m	AFRC-P2T3B	AFRC	PCOMP	P2	T3	B	P2medB	Medium	519	254	265	6-Feb-19	18-Oct-19	9-Jul-20	4.313	0	0	1	1	1
P2T3B_S_med-r	AFRC_P2T3B_S_med-r	AFRC-P2T3B	AFRC	PCOMP	P2	T3	B	P2medB	Medium	519	254	265	6-Feb-19	18-Oct-19	9-Jul-20	5.319	0	0	1	1	1
P2T3B_S_lrg	AFRC_P2T3B_S_lrg	AFRC-P2T3B	AFRC	PCOMP	P2	T3	B	P2lrgB	Large	519	254	265	6-Feb-19	18-Oct-19	9-Jul-20	9.193	24.507	14.892	1	1	1
P2T3C_S_sml-1	AFRC_P2T3C_S_sml-1	AFRC-P2T3C	AFRC	PCOMP	P2	T3	C	P2smlC	Small	519	254	265	6-Feb-19	18-Oct-19	9-Jul-20	1.301	56.341	0	1	1	0
P2T3C_S_sml-2	AFRC_P2T3C_S_sml-2	AFRC-P2T3C	AFRC	PCOMP	P2	T3	C	P2smlC	Small	519	254	265	6-Feb-19	18-Oct-19	9-Jul-20	1.408	0	1.798	1	1	1
P2T3C_S_sml-3	AFRC_P2T3C_S_sml-3	AFRC-P2T3C	AFRC	PCOMP	P2	T3	C	P2smlC	Small	519	254	265	6-Feb-19	18-Oct-19	9-Jul-20	1.098	0	0	1	1	0
P2T3C_S_sml-4	AFRC_P2T3C_S_sml-4	AFRC-P2T3C	AFRC	PCOMP	P2	T3	C	P2smlC	Small	519	254	265	6-Feb-19	18-Oct-19	9-Jul-20	0.941	0	0.342	1	1	1
P2T3C_S_sml-5	AFRC_P2T3C_S_sml-5	AFRC-P2T3C	AFRC	PCOMP	P2	T3	C	P2smlC	Small	519	254	265	6-Feb-19	18-Oct-19	9-Jul-20	1.191	0	0	1	1	0
P2T3C_S_sml-6	AFRC_P2T3C_S_sml-6	AFRC-P2T3C	AFRC	PCOMP	P2	T3	C	P2smlC	Small	519	254	265	6-Feb-19	18-Oct-19	9-Jul-20	0.534	0	5.478	1	1	1
P2T3C_S_sml-7	AFRC_P2T3C_S_sml-7	AFRC-P2T3C	AFRC	PCOMP	P2	T3	C	P2smlC	Small	519	254	265	6-Feb-19	18-Oct-19	9-Jul-20	0.347	0	0	1	1	1
P2T3C_S_med-l	AFRC_P2T3C_S_med-l	AFRC-P2T3C	AFRC	PCOMP	P2	T3	C	P2medC	Medium	519	254	265	6-Feb-19	18-Oct-19	9-Jul-20	4.255	27.839	0	1	1	0
P2T3C_S_med-m	AFRC_P2T3C_S_med-m	AFRC-P2T3C	AFRC	PCOMP	P2	T3	C	P2medC	Medium	519	254	265	6-Feb-19	18-Oct-19	9-Jul-20	0.482	0	6.21	1	1	1
P2T3C_S_med-r	AFRC_P2T3C_S_med-r	AFRC-P2T3C	AFRC	PCOMP	P2	T3	C	P2medC	Medium	519	254	265	6-Feb-19	18-Oct-19	9-Jul-20	3.424	10.368	0	1	1	0
P2T3C_S_lrg	AFRC_P2T3C_S_lrg	AFRC-P2T3C	AFRC	PCOMP	P2	T3	C	P2lrgC	Large	519	254	265	6-Feb-19	18-Oct-19	9-Jul-20	11.251	28.202	48.459	1	1	1
P3T1A_S_sml-1	AFRC_P3T1A_S_sml-1	AFRC-P3T1A	AFRC	PCOMP	P3	T1	A	P3smlA	Small	519	0	519	6-Feb-19	6-Feb-19	9-Jul-20	1.681	1.681	0	1	1	0
P3T1A_S_sml-2	AFRC_P3T1A_S_sml-2	AFRC-P3T1A	AFRC	PCOMP	P3	T1	A	P3smlA	Small	519	0	519	6-Feb-19	6-Feb-19	9-Jul-20	0.67	0.67	0	1	1	0
P3T1A_S_sml-3	AFRC_P3T1A_S_sml-3	AFRC-P3T1A	AFRC	PCOMP	P3	T1	A	P3smlA	Small	519	0	519	6-Feb-19	6-Feb-19	9-Jul-20	0.813	0.813	0	1	1	0
P3T1A_S_sml-4	AFRC_P3T1A_S_sml-4	AFRC-P3T1A	AFRC	PCOMP	P3	T1	A	P3smlA	Small	519	0	519	6-Feb-19	6-Feb-19	9-Jul-20	0.558	0.558	0	1	1	0
P3T1A_S_sml-5	AFRC_P3T1A_S_sml-5	AFRC-P3T1A	AFRC	PCOMP	P3	T1	A	P3smlA	Small	519	0	519	6-Feb-19	6-Feb-19	9-Jul-20	0.705	0.705	0	1	1	0
P3T1A_S_sml-6	AFRC_P3T1A_S_sml-6	AFRC-P3T1A	AFRC	PCOMP	P3	T1	A	P3smlA	Small	519	0	519	6-Feb-19	6-Feb-19	9-Jul-20	1.141	1.141	0	1	1	0
P3T1A_S_sml-7	AFRC_P3T1A_S_sml-7	AFRC-P3T1A	AFRC	PCOMP	P3	T1	A	P3smlA	Small	519	0	519	6-Feb-19	6-Feb-19	9-Jul-20	1.078	1.078	0	1	1	0
P3T1A_S_med-l	AFRC_P3T1A_S_med-l	AFRC-P3T1A	AFRC	PCOMP	P3	T1	A	P3medA	Medium	519	0	519	6-Feb-19	6-Feb-19	9-Jul-20	6.327	6.327	0	1	1	0
P3T1A_S_med-m	AFRC_P3T1A_S_med-m	AFRC-P3T1A	AFRC	PCOMP	P3	T1	A	P3medA	Medium	519	0	519	6-Feb-19	6-Feb-19	9-Jul-20	4.696	4.696	0	1	1	0
P3T1A_S_med-r	AFRC_P3T1A_S_med-r	AFRC-P3T1A	AFRC	PCOMP	P3	T1	A	P3medA	Medium	519	0	519	6-Feb-19	6-Feb-19	9-Jul-20	6.066	6.066	0	1	1	0
P3T1A_S_lrg	AFRC_P3T1A_S_lrg	AFRC-P3T1A	AFRC	PCOMP	P3	T1	A	P3lrgA	Large	519	0	519	6-Feb-19	6-Feb-19	9-Jul-20	14.523	14.523	0	1	1	0
P3T1B_S_sml-1	AFRC_P3T1B_S_sml-1	AFRC-P3T1B	AFRC	PCOMP	P3	T1	B	P3smlB	Small	519	0	519	6-Feb-19	6-Feb-19	9-Jul-20	1.142	1.142	1.614	1	1	1
P3T1B_S_sml-2	AFRC_P3T1B_S_sml-2	AFRC-P3T1B	AFRC	PCOMP	P3	T1	B	P3smlB	Small	519	0	519	6-Feb-19	6-Feb-19	9-Jul-20	1.007	1.007	14.95	1	1	1
P3T1B_S_sml-3	AFRC_P3T1B_S_sml-3	AFRC-P3T1B	AFRC	PCOMP	P3	T1	B	P3smlB	Small	519	0	519	6-Feb-19	6-Feb-19	9-Jul-20	1.386	1.386	0	1	1	0
P3T1B_S_sml-4	AFRC_P3T1B_S_sml-4	AFRC-P3T1B	AFRC	PCOMP	P3	T1	B	P3smlB	Small	519	0	519	6-Feb-19	6-Feb-19	9-Jul-20	1.005	1.005	0	1	1	0
P3T1B_S_sml-5	AFRC_P3T1B_S_sml-5	AFRC-P3T1B	AFRC	PCOMP	P3	T1	B	P3smlB	Small	519	0	519	6-Feb-19	6-Feb-19	9-Jul-20	1.232	1.232	0	1	1	1
P3T1B_S_sml-6	AFRC_P3T1B_S_sml-6	AFRC-P3T1B	AFRC	PCOMP	P3	T1	B	P3smlB	Small	519	0	519	6-Feb-19	6-Feb-19	9-Jul-20	1.275	1.275	3.232	1	1	1
P3T1B_S_sml-7	AFRC_P3T1B_S_sml-7	AFRC-P3T1B	AFRC	PCOMP	P3	T1	B	P3smlB	Small	519	0	519	6-Feb-19	6-Feb-19	9-Jul-20	1.149	1.149	0	1	1	0
P3T1B_S_med-l	AFRC_P3T1B_S_med-l	AFRC-P3T1B	AFRC	PCOMP	P3	T1	B	P3medB	Medium	519	0	519	6-Feb-19	6-Feb-19	9-Jul-20	6.019	6.019	36.276	1	1	1
P3T1B_S_med-m	AFRC_P3T1B_S_med-m	AFRC-P3T1B	AFRC	PCOMP	P3	T1	B	P3medB	Medium	519	0	519	6-Feb-19	6-Feb-19	9-Jul-20	4.352	4.352	0.254	1	1	1
P3T1B_S_med-r	AFRC_P3T1B_S_med-r	AFRC-P3T1B	AFRC	PCOMP	P3	T1	B	P3medB	Medium	519	0	519	6-Feb-19	6-Feb-19	9-Jul-20	5.644	5.644	0	1	1	0
P3T1B_S_lrg	AFRC_P3T1B_S_lrg	AFRC-P3T1B	AFRC	PCOMP	P3	T1	B	P3lrgB	Large	519	0	519	6-Feb-19	6-Feb-19	9-Jul-20	12.755	12.755	35.89	1	1	1
P3T1C_S_sml-1	AFRC_P3T1C_S_sml-1	AFRC-P3T1C	AFRC	PCOMP	P3	T1	C	P3smlC	Small	519	0	519	6-Feb-19	6-Feb-19	9-Jul-20	1.039	1.039	0	1	1	0
P3T1C_S_sml-2	AFRC_P3T1C_S_sml-2	AFRC-P3T1C	AFRC	PCOMP	P3	T1	C	P3smlC	Small	519	0	519	6-Feb-19	6-Feb-19	9-Jul-20	1.009	1.009	0	1	1	0
P3T1C_S_sml-3	AFRC_P3T1C_S_sml-3	AFRC-P3T1C	AFRC	PCOMP	P3	T1	C	P3smlC	Small	519	0	519	6-Feb-19	6-Feb-19	9-Jul-20	1.622	1.622	0	1	1	0
P3T1C_S_sml-4	AFRC_P3T1C_S_sml-4	AFRC-P3T1C	AFRC	PCOMP	P3	T1	C	P3smlC	Small	519	0	519	6-Feb-19	6-Feb-19	9-Jul-20	1.28	1.28	0	1	1	0
P3T1C_S_sml-5	AFRC_P3T1C_S_sml-5	AFRC-P3T1C	AFRC	PCOMP	P3	T1	C	P3smlC	Small	519	0	519	6-Feb-19	6-Feb-19	9-Jul-20	1.197	1.197	0.559	1	1	1
P3T1C_S_sml-6	AFRC_P3T1C_S_sml-6	AFRC-P3T1C	AFRC	PCOMP	P3	T1	C	P3smlC	Small	519	0	519	6-Feb-19	6-Feb-19	9-Jul-20	1.361	1.361	0	1	1	0
P3T1C_S_sml-7	AFRC_P3T1C_S_sml-7	AFRC-P3T1C	AFRC	PCOMP	P3	T1	C	P3smlC	Small	519	0	519	6-Feb-19	6-Feb-19	9-Jul-20	1.083	1.083	0	1	1	0
P3T1C_S_med-l	AFRC_P3T1C_S_med-l	AFRC-P3T1C	AFRC	PCOMP	P3	T1	C	P3medC	Medium	519	0	519	6-Feb-19	6-Feb-19	9-Jul-20	5.646	5.646	0	1	1	0
P3T1C_S_med-m	AFRC_P3T1C_S_med-m	AFRC-P3T1C	AFRC	PCOMP	P3	T1	C	P3medC	Medium	519	0	519	6-Feb-19	6-Feb-19	9-Jul-20	5.125	5.125	0	1	1	0
P3T1C_S_med-r	AFRC_P3T1C_S_med-r	AFRC-P3T1C	AFRC	PCOMP	P3	T1	C	P3medC	Medium	519	0	519	6-Feb-19	6-Feb-19	9-Jul-20	4.808	4.808	0	1	1	0
P3T1C_S_lrg	AFRC_P3T1C_S_lrg	AFRC-P3T1C	AFRC	PCOMP	P3	T1	C	P3lrgC	Large	519	0	519	6-Feb-19	6-Feb-19	9-Jul-20	15.882	15.882	0	1	1	0
P3T2A_S_sml-1	AFRC_P3T2A_S_sml-1	AFRC-P3T2A	AFRC	PCOMP	P3	T2	A	P3smlA	Small	519	111	408	6-Feb-19	28-May-19	9-Jul-20	1.175	3.499	0	1	1	0
P3T2A_S_sml-2	AFRC_P3T2A_S_sml-2	AFRC-P3T2A	AFRC	PCOMP	P3	T2	A	P3smlA	Small	519	111	408	6-Feb-19	28-May-19	9-Jul-20	1.172	3.332	0	1	1	0
P3T2A_S_sml-3	AFRC_P3T2A_S_sml-3	AFRC-P3T2A	AFRC	PCOMP	P3	T2	A	P3smlA	Small	519	111	408	6-Feb-19	28-May-19	9-Jul-20	1.154	2.872	0	1	1	0
P3T2A_S_sml-4	AFRC_P3T2A_S_sml-4	AFRC-P3T2A	AFRC	PCOMP	P3	T2	A	P3smlA	Small	519	111	408	6-Feb-19	28-May-19	9-Jul-20	1.543	4.978	0	1	1	0
P3T2A_S_sml-5	AFRC_P3T2A_S_sml-5	AFRC-P3T2A	AFRC	PCOMP	P3	T2	A	P3smlA	Small	519	111	408	6-Feb-19	28-May-19	9-Jul-20	1.334	2.958	0	1	1	0
P3T2A_S_sml-6	AFRC_P3T2A_S_sml-6	AFRC-P3T2A	AFRC	PCOMP	P3	T2	A	P3smlA	Small	519	111	408	6-Feb-19	28-May-19	9-Jul-20	1.447	8.291	0	1	1	0
P3T2A_S_sml-7	AFRC_P3T2A_S_sml-7	AFRC-P3T2A	AFRC	PCOMP	P3	T2	A	P3smlA	Small	519	111	408	6-Feb-19	28-May-19	9-Jul-20	1.3	0	0	1	1	0
P3T2A_S_med-l	AFRC_P3T2A_S_med-l	AFRC-P3T2A	AFRC	PCOMP	P3	T2	A	P3medA	Medium	519	111	408	6-Feb-19	28-May-19	9-Jul-20	5.157	8.926	0	1	1	0
P3T2A_S_med-m	AFRC_P3T2A_S_med-m	AFRC-P3T2A	AFRC	PCOMP	P3	T2	A	P3medA	Medium	519	111	408	6-Feb-19	28-May-19	9-Jul-20	3.089	8.278	0	1	1	0
P3T2A_S_med-r	AFRC_P3T2A_S_med-r	AFRC-P3T2A	AFRC	PCOMP	P3	T2	A	P3medA	Medium	519	111	408	6-Feb-19	28-May-19	9-Jul-20	3.856	5.995	0	1	1	0
P3T2A_S_lrg	AFRC_P3T2A_S_lrg	AFRC-P3T2A	AFRC	PCOMP	P3	T2	A	P3lrgA	Large	519	111	408	6-Feb-19	28-May-19	9-Jul-20	16.592	24.451	0	1	1	0
P3T2B_S_sml-1	AFRC_P3T2B_S_sml-1	AFRC-P3T2B	AFRC	PCOMP	P3	T2	B	P3smlB	Small	519	111	408	6-Feb-19	28-May-19	9-Jul-20	0.803	3.439	0.288	1	1	1
P3T2B_S_sml-2	AFRC_P3T2B_S_sml-2	AFRC-P3T2B	AFRC	PCOMP	P3	T2	B	P3smlB	Small	519	111	408	6-Feb-19	28-May-19	9-Jul-20	1.351	1.054	0.737	1	1	1
P3T2B_S_sml-3	AFRC_P3T2B_S_sml-3	AFRC-P3T2B	AFRC	PCOMP	P3	T2	B	P3smlB	Small	519	111	408	6-Feb-19	28-May-19	9-Jul-20	0.667	3.686	0	1	1	0
P3T2B_S_sml-4	AFRC_P3T2B_S_sml-4	AFRC-P3T2B	AFRC	PCOMP	P3	T2	B	P3smlB	Small	519	111	408	6-Feb-19	28-May-19	9-Jul-20	1.405	4.587	6.045	1	1	1
P3T2B_S_sml-5	AFRC_P3T2B_S_sml-5	AFRC-P3T2B	AFRC	PCOMP	P3	T2	B	P3smlB	Small	519	111	408	6-Feb-19	28-May-19	9-Jul-20	0.715	2.351	0	1	1	1
P3T2B_S_sml-6	AFRC_P3T2B_S_sml-6	AFRC-P3T2B	AFRC	PCOMP	P3	T2	B	P3smlB	Small	519	111	408	6-Feb-19	28-May-19	9-Jul-20	1.582	3.453	0	1	1	0
P3T2B_S_sml-7	AFRC_P3T2B_S_sml-7	AFRC-P3T2B	AFRC	PCOMP	P3	T2	B	P3smlB	Small	519	111	408	6-Feb-19	28-May-19	9-Jul-20	1.283	3.255	7.292	1	1	1
P3T2B_S_med-l	AFRC_P3T2B_S_med-l	AFRC-P3T2B	AFRC	PCOMP	P3	T2	B	P3medB	Medium	519	111	408	6-Feb-19	28-May-19	9-Jul-20	4.534	6.7	0	1	1	0
P3T2B_S_med-m	AFRC_P3T2B_S_med-m	AFRC-P3T2B	AFRC	PCOMP	P3	T2	B	P3medB	Medium	519	111	408	6-Feb-19	28-May-19	9-Jul-20	5.736	9.012	0.933	1	1	1
P3T2B_S_med-r	AFRC_P3T2B_S_med-r	AFRC-P3T2B	AFRC	PCOMP	P3	T2	B	P3medB	Medium	519	111	408	6-Feb-19	28-May-19	9-Jul-20	4.939	6.694	0	1	1	0
P3T2B_S_lrg	AFRC_P3T2B_S_lrg	AFRC-P3T2B	AFRC	PCOMP	P3	T2	B	P3lrgB	Large	519	111	408	6-Feb-19	28-May-19	9-Jul-20	3.708	15.406	4.137	1	1	1
P3T2C_S_sml-1	AFRC_P3T2C_S_sml-1	AFRC-P3T2C	AFRC	PCOMP	P3	T2	C	P3smlC	Small	519	111	408	6-Feb-19	28-May-19	9-Jul-20	0.91	19.52	1.055	1	1	1
P3T2C_S_sml-2	AFRC_P3T2C_S_sml-2	AFRC-P3T2C	AFRC	PCOMP	P3	T2	C	P3smlC	Small	519	111	408	6-Feb-19	28-May-19	9-Jul-20	0.756	0	1.055	1	1	1
P3T2C_S_sml-3	AFRC_P3T2C_S_sml-3	AFRC-P3T2C	AFRC	PCOMP	P3	T2	C	P3smlC	Small	519	111	408	6-Feb-19	28-May-19	9-Jul-20	1.324	0	0	1	1	0
P3T2C_S_sml-4	AFRC_P3T2C_S_sml-4	AFRC-P3T2C	AFRC	PCOMP	P3	T2	C	P3smlC	Small	519	111	408	6-Feb-19	28-May-19	9-Jul-20	1.487	0	4.072	1	1	1
P3T2C_S_sml-5	AFRC_P3T2C_S_sml-5	AFRC-P3T2C	AFRC	PCOMP	P3	T2	C	P3smlC	Small	519	111	408	6-Feb-19	28-May-19	9-Jul-20	1.404	6.665	0.81	1	1	1
P3T2C_S_sml-6	AFRC_P3T2C_S_sml-6	AFRC-P3T2C	AFRC	PCOMP	P3	T2	C	P3smlC	Small	519	111	408	6-Feb-19	28-May-19	9-Jul-20	0.972	3.232	0	1	1	0
P3T2C_S_sml-7	AFRC_P3T2C_S_sml-7	AFRC-P3T2C	AFRC	PCOMP	P3	T2	C	P3smlC	Small	519	111	408	6-Feb-19	28-May-19	9-Jul-20	1.152	2.975	3.713	1	1	1
P3T2C_S_med-l	AFRC_P3T2C_S_med-l	AFRC-P3T2C	AFRC	PCOMP	P3	T2	C	P3medC	Medium	519	111	408	6-Feb-19	28-May-19	9-Jul-20	4.218	12.062	98.934	1	1	1
P3T2C_S_med-m	AFRC_P3T2C_S_med-m	AFRC-P3T2C	AFRC	PCOMP	P3	T2	C	P3medC	Medium	519	111	408	6-Feb-19	28-May-19	9-Jul-20	3.999	25.835	0	1	1	1
P3T2C_S_med-r	AFRC_P3T2C_S_med-r	AFRC-P3T2C	AFRC	PCOMP	P3	T2	C	P3medC	Medium	519	111	408	6-Feb-19	28-May-19	9-Jul-20	5.088	0	0	1	1	1
P3T2C_S_lrg	AFRC_P3T2C_S_lrg	AFRC-P3T2C	AFRC	PCOMP	P3	T2	C	P3lrgC	Large	519	111	408	6-Feb-19	28-May-19	9-Jul-20	18.033	22.821	14.986	1	1	1
P3T3A_S_sml-1	AFRC_P3T3A_S_sml-1	AFRC-P3T3A	AFRC	PCOMP	P3	T3	A	P3smlA	Small	519	254	265	6-Feb-19	18-Oct-19	9-Jul-20	0.972	31.306	0	1	1	0
P3T3A_S_sml-2	AFRC_P3T3A_S_sml-2	AFRC-P3T3A	AFRC	PCOMP	P3	T3	A	P3smlA	Small	519	254	265	6-Feb-19	18-Oct-19	9-Jul-20	1.22	0	0.324	1	1	1
P3T3A_S_sml-3	AFRC_P3T3A_S_sml-3	AFRC-P3T3A	AFRC	PCOMP	P3	T3	A	P3smlA	Small	519	254	265	6-Feb-19	18-Oct-19	9-Jul-20	0.995	0	0	1	1	0
P3T3A_S_sml-4	AFRC_P3T3A_S_sml-4	AFRC-P3T3A	AFRC	PCOMP	P3	T3	A	P3smlA	Small	519	254	265	6-Feb-19	18-Oct-19	9-Jul-20	1.077	0	2.977	1	1	1
P3T3A_S_sml-5	AFRC_P3T3A_S_sml-5	AFRC-P3T3A	AFRC	PCOMP	P3	T3	A	P3smlA	Small	519	254	265	6-Feb-19	18-Oct-19	9-Jul-20	1.354	23.51	32.225	1	1	1
P3T3A_S_sml-6	AFRC_P3T3A_S_sml-6	AFRC-P3T3A	AFRC	PCOMP	P3	T3	A	P3smlA	Small	519	254	265	6-Feb-19	18-Oct-19	9-Jul-20	1.333	0	0	1	1	1
P3T3A_S_sml-7	AFRC_P3T3A_S_sml-7	AFRC-P3T3A	AFRC	PCOMP	P3	T3	A	P3smlA	Small	519	254	265	6-Feb-19	18-Oct-19	9-Jul-20	1.327	0	0	1	1	1
P3T3A_S_med-l	AFRC_P3T3A_S_med-l	AFRC-P3T3A	AFRC	PCOMP	P3	T3	A	P3medA	Medium	519	254	265	6-Feb-19	18-Oct-19	9-Jul-20	5.501	33.196	50.944	1	1	1
P3T3A_S_med-m	AFRC_P3T3A_S_med-m	AFRC-P3T3A	AFRC	PCOMP	P3	T3	A	P3medA	Medium	519	254	265	6-Feb-19	18-Oct-19	9-Jul-20	2.847	0	0	1	1	1
P3T3A_S_med-r	AFRC_P3T3A_S_med-r	AFRC-P3T3A	AFRC	PCOMP	P3	T3	A	P3medA	Medium	519	254	265	6-Feb-19	18-Oct-19	9-Jul-20	4.47	0	0	1	1	1
P3T3A_S_lrg	AFRC_P3T3A_S_lrg	AFRC-P3T3A	AFRC	PCOMP	P3	T3	A	P3lrgA	Large	519	254	265	6-Feb-19	18-Oct-19	9-Jul-20	14.756	34.98	64.894	1	1	1
P3T3B_S_sml-1	AFRC_P3T3B_S_sml-1	AFRC-P3T3B	AFRC	PCOMP	P3	T3	B	P3smlB	Small	519	254	265	6-Feb-19	18-Oct-19	9-Jul-20	1.003	65.107	0	1	1	0
P3T3B_S_sml-2	AFRC_P3T3B_S_sml-2	AFRC-P3T3B	AFRC	PCOMP	P3	T3	B	P3smlB	Small	519	254	265	6-Feb-19	18-Oct-19	9-Jul-20	1.07	0	0	1	1	0
P3T3B_S_sml-3	AFRC_P3T3B_S_sml-3	AFRC-P3T3B	AFRC	PCOMP	P3	T3	B	P3smlB	Small	519	254	265	6-Feb-19	18-Oct-19	9-Jul-20	1.587	0	0	1	1	0
P3T3B_S_sml-4	AFRC_P3T3B_S_sml-4	AFRC-P3T3B	AFRC	PCOMP	P3	T3	B	P3smlB	Small	519	254	265	6-Feb-19	18-Oct-19	9-Jul-20	1.067	0	0	1	1	0
P3T3B_S_sml-5	AFRC_P3T3B_S_sml-5	AFRC-P3T3B	AFRC	PCOMP	P3	T3	B	P3smlB	Small	519	254	265	6-Feb-19	18-Oct-19	9-Jul-20	0.91	0	0	1	1	0
P3T3B_S_sml-6	AFRC_P3T3B_S_sml-6	AFRC-P3T3B	AFRC	PCOMP	P3	T3	B	P3smlB	Small	519	254	265	6-Feb-19	18-Oct-19	9-Jul-20	0.748	0	0	1	1	0
P3T3B_S_sml-7	AFRC_P3T3B_S_sml-7	AFRC-P3T3B	AFRC	PCOMP	P3	T3	B	P3smlB	Small	519	254	265	6-Feb-19	18-Oct-19	9-Jul-20	1.041	0	0	1	1	0
P3T3B_S_med-l	AFRC_P3T3B_S_med-l	AFRC-P3T3B	AFRC	PCOMP	P3	T3	B	P3medB	Medium	519	254	265	6-Feb-19	18-Oct-19	9-Jul-20	4.515	53.027	3.36	1	1	1
P3T3B_S_med-m	AFRC_P3T3B_S_med-m	AFRC-P3T3B	AFRC	PCOMP	P3	T3	B	P3medB	Medium	519	254	265	6-Feb-19	18-Oct-19	9-Jul-20	3.562	0	1.501	1	1	1
P3T3B_S_med-r	AFRC_P3T3B_S_med-r	AFRC-P3T3B	AFRC	PCOMP	P3	T3	B	P3medB	Medium	519	254	265	6-Feb-19	18-Oct-19	9-Jul-20	4.988	0	7.86	1	1	1
P3T3B_S_lrg	AFRC_P3T3B_S_lrg	AFRC-P3T3B	AFRC	PCOMP	P3	T3	B	P3lrgB	Large	519	254	265	6-Feb-19	18-Oct-19	9-Jul-20	15.326	34.148	6.421	1	1	1
P3T3C_S_sml-1	AFRC_P3T3C_S_sml-1	AFRC-P3T3C	AFRC	PCOMP	P3	T3	C	P3smlC	Small	519	254	265	6-Feb-19	18-Oct-19	9-Jul-20	0.538	76.305	0	1	1	0
P3T3C_S_sml-2	AFRC_P3T3C_S_sml-2	AFRC-P3T3C	AFRC	PCOMP	P3	T3	C	P3smlC	Small	519	254	265	6-Feb-19	18-Oct-19	9-Jul-20	0.943	0	0	1	1	0
P3T3C_S_sml-3	AFRC_P3T3C_S_sml-3	AFRC-P3T3C	AFRC	PCOMP	P3	T3	C	P3smlC	Small	519	254	265	6-Feb-19	18-Oct-19	9-Jul-20	0.818	0	0	1	1	0
P3T3C_S_sml-4	AFRC_P3T3C_S_sml-4	AFRC-P3T3C	AFRC	PCOMP	P3	T3	C	P3smlC	Small	519	254	265	6-Feb-19	18-Oct-19	9-Jul-20	1.711	0	0	1	1	0
P3T3C_S_sml-5	AFRC_P3T3C_S_sml-5	AFRC-P3T3C	AFRC	PCOMP	P3	T3	C	P3smlC	Small	519	254	265	6-Feb-19	18-Oct-19	9-Jul-20	1.112	0	0	1	1	0
P3T3C_S_sml-6	AFRC_P3T3C_S_sml-6	AFRC-P3T3C	AFRC	PCOMP	P3	T3	C	P3smlC	Small	519	254	265	6-Feb-19	18-Oct-19	9-Jul-20	0.719	0	0	1	1	0
P3T3C_S_sml-7	AFRC_P3T3C_S_sml-7	AFRC-P3T3C	AFRC	PCOMP	P3	T3	C	P3smlC	Small	519	254	265	6-Feb-19	18-Oct-19	9-Jul-20	1.155	0	0	1	1	0
P3T3C_S_med-l	AFRC_P3T3C_S_med-l	AFRC-P3T3C	AFRC	PCOMP	P3	T3	C	P3medC	Medium	519	254	265	6-Feb-19	18-Oct-19	9-Jul-20	4.77	78.125	0	1	1	0
P3T3C_S_med-m	AFRC_P3T3C_S_med-m	AFRC-P3T3C	AFRC	PCOMP	P3	T3	C	P3medC	Medium	519	254	265	6-Feb-19	18-Oct-19	9-Jul-20	6.513	0	0	1	1	0
P3T3C_S_med-r	AFRC_P3T3C_S_med-r	AFRC-P3T3C	AFRC	PCOMP	P3	T3	C	P3medC	Medium	519	254	265	6-Feb-19	18-Oct-19	9-Jul-20	4.043	0	2.563	1	1	1
P3T3C_S_lrg	AFRC_P3T3C_S_lrg	AFRC-P3T3C	AFRC	PCOMP	P3	T3	C	P3lrgC	Large	519	254	265	6-Feb-19	18-Oct-19	9-Jul-20	15.182	37.945	0	1	1	0
