# Supplementary material for: Coral micro-fragmentation assays for optimizing active reef restoration efforts
Source: PeerJ. 2022 Jul 18;10:e13653. doi: 10.7717/peerj.13653 (PMC9302430; doi:10.7717/peerj.13653)
Supplement: Supplemental Information 7 — Block assay survivorship (alive (1) or dead (0)) and net growth (cm2) datasheet for individual fragments of Montipora capitata, and Porites compressa, outplanted to ten patch reefs in Kānéohe Bay, Hawai'i from the in-situ nursery. [file peerj-10-13653-s007.csv]

id	species	site	rep	block_no	site_depth_m	genotype	loc_on_assay	date_0	date_1	date_2	area_0	area_1	area_2	alive_0	alive_1	alive_2
1_A_37_M1	MCAP	1	A	37	1.2	M1	12	02_27_2020	06_17_2020	10_26_2020	6.497	8.309	11.242	1	1	1
1_A_37_M2	MCAP	1	A	37	1.2	M2	13	02_27_2020	06_17_2020	10_26_2020	3.067	5.587	10.064	1	1	1
1_A_37_M3	MCAP	1	A	37	1.2	M3	16	02_27_2020	06_17_2020	10_26_2020	5.31	8.437	12.138	1	1	1
1_A_37_M4	MCAP	1	A	37	1.2	M4	17	02_27_2020	06_17_2020	10_26_2020	4.015	6.437	10.326	1	1	1
1_A_37_M5	MCAP	1	A	37	1.2	M5	15	02_27_2020	06_17_2020	10_26_2020	2.954	4.301	6.174	1	1	1
1_A_37_M6	MCAP	1	A	37	1.2	M6	14	02_27_2020	06_17_2020	10_26_2020	3.922	6.198	9.836	1	1	1
1_A_37_M7	MCAP	1	A	37	1.2	M7	10	02_27_2020	06_17_2020	10_26_2020	5.066	8.404	12.386	1	1	1
1_A_37_M8	MCAP	1	A	37	1.2	M8	11	02_27_2020	06_17_2020	10_26_2020	3.965	6.083	10.111	1	1	1
1_A_37_M9	MCAP	1	A	37	1.2	M9	18	02_27_2020	06_17_2020	10_26_2020	4.128	5.734	0	1	1	0
1_A_37_P1	PCOM	1	A	37	1.2	P1	6	02_27_2020	06_17_2020	10_26_2020	3.197	2.766	0	1	1	0
1_A_37_P2	PCOM	1	A	37	1.2	P2	7	02_27_2020	06_17_2020	10_26_2020	3.752	4.221	6.649	1	1	1
1_A_37_P3	PCOM	1	A	37	1.2	P3	2	02_27_2020	06_17_2020	10_26_2020	2.821	3.549	4.351	1	1	1
1_A_37_P4	PCOM	1	A	37	1.2	P4	1	02_27_2020	06_17_2020	10_26_2020	2.795	4.276	7.866	1	1	1
1_A_37_P5	PCOM	1	A	37	1.2	P5	4	02_27_2020	06_17_2020	10_26_2020	3.492	4.567	8.101	1	1	1
1_A_37_P6	PCOM	1	A	37	1.2	P6	8	02_27_2020	06_17_2020	10_26_2020	2.205	3.385	6.97	1	1	1
1_A_37_P7	PCOM	1	A	37	1.2	P7	3	02_27_2020	06_17_2020	10_26_2020	2.427	4.292	0	1	1	0
1_A_37_P8	PCOM	1	A	37	1.2	P8	5	02_27_2020	06_17_2020	10_26_2020	3.957	4.881	7.186	1	1	1
1_A_37_P9	PCOM	1	A	37	1.2	P9	9	02_27_2020	06_17_2020	10_26_2020	2.824	3.605	6.546	1	1	1
1_B_38_M1	MCAP	1	B	38	1.2	M1	15	02_27_2020	06_17_2020	10_26_2020	3.872	0	0	1	0	0
1_B_38_M2	MCAP	1	B	38	1.2	M2	14	02_27_2020	06_17_2020	10_26_2020	4.866	6.65	12.895	1	1	1
1_B_38_M3	MCAP	1	B	38	1.2	M3	12	02_27_2020	06_17_2020	10_26_2020	4.364	6.037	9.698	1	1	1
1_B_38_M4	MCAP	1	B	38	1.2	M4	11	03_21_2020	06_17_2020	10_26_2020	4.82	3.05	3.581	1	1	1
1_B_38_M5	MCAP	1	B	38	1.2	M5	10	02_27_2020	06_17_2020	10_26_2020	3.223	3.896	3.43	1	1	1
1_B_38_M6	MCAP	1	B	38	1.2	M6	18	02_27_2020	06_17_2020	10_26_2020	4.521	0	0	1	0	0
1_B_38_M7	MCAP	1	B	38	1.2	M7	13	02_27_2020	06_17_2020	10_26_2020	2.697	4.869	10.186	1	1	1
1_B_38_M8	MCAP	1	B	38	1.2	M8	16	02_27_2020	06_17_2020	10_26_2020	2.559	3.088	5.343	1	1	1
1_B_38_M9	MCAP	1	B	38	1.2	M9	17	02_27_2020	06_17_2020	10_26_2020	3.481	0	0	1	0	0
1_B_38_P1	PCOM	1	B	38	1.2	P1	1	02_27_2020	06_17_2020	10_26_2020	3.216	0	0	1	0	0
1_B_38_P2	PCOM	1	B	38	1.2	P2	8	02_27_2020	06_17_2020	10_26_2020	3.052	0.634	2.023	1	1	1
1_B_38_P3	PCOM	1	B	38	1.2	P3	7	02_27_2020	06_17_2020	10_26_2020	3.672	0	0	1	0	0
1_B_38_P4	PCOM	1	B	38	1.2	P4	9	02_27_2020	06_17_2020	10_26_2020	2.218	4.339	9.749	1	1	1
1_B_38_P5	PCOM	1	B	38	1.2	P5	2	02_27_2020	06_17_2020	10_26_2020	3.069	4.3	5.268	1	1	1
1_B_38_P6	PCOM	1	B	38	1.2	P6	5	02_27_2020	06_17_2020	10_26_2020	2.684	3.546	5.085	1	1	1
1_B_38_P7	PCOM	1	B	38	1.2	P7	6	02_27_2020	06_17_2020	10_26_2020	3.962	5.405	9.071	1	1	1
1_B_38_P8	PCOM	1	B	38	1.2	P8	4	02_27_2020	06_17_2020	10_26_2020	6.059	0	0	1	0	0
1_B_38_P9	PCOM	1	B	38	1.2	P9	3	02_27_2020	06_17_2020	10_26_2020	3.124	4.099	7.865	1	1	1
1_C_39_M1	MCAP	1	C	39	1.2	M1	17	02_27_2020	06_17_2020	10_26_2020	4.721	0	0	1	0	0
1_C_39_M2	MCAP	1	C	39	1.2	M2	16	02_27_2020	06_17_2020	10_26_2020	3.018	0	0	1	0	0
1_C_39_M3	MCAP	1	C	39	1.2	M3	15	02_27_2020	06_17_2020	10_26_2020	3.646	0	0	1	0	0
1_C_39_M4	MCAP	1	C	39	1.2	M4	18	02_27_2020	06_17_2020	10_26_2020	2.927	0	0	1	0	0
1_C_39_M5	MCAP	1	C	39	1.2	M5	12	02_27_2020	06_17_2020	10_26_2020	2.948	0	0	1	0	0
1_C_39_M6	MCAP	1	C	39	1.2	M6	10	02_27_2020	06_17_2020	10_26_2020	4.265	4.307	4.779	1	1	1
1_C_39_M7	MCAP	1	C	39	1.2	M7	14	02_27_2020	06_17_2020	10_26_2020	4.009	0	0	1	0	0
1_C_39_M8	MCAP	1	C	39	1.2	M8	13	02_27_2020	06_17_2020	10_26_2020	4.012	0	0	1	0	0
1_C_39_M9	MCAP	1	C	39	1.2	M9	11	02_27_2020	06_17_2020	10_26_2020	4.459	0	0	1	0	0
1_C_39_P1	PCOM	1	C	39	1.2	P1	9	02_27_2020	06_17_2020	10_26_2020	3.109	0	0	1	0	0
1_C_39_P2	PCOM	1	C	39	1.2	P2	5	02_27_2020	06_17_2020	10_26_2020	4.459	0	0	1	0	0
1_C_39_P3	PCOM	1	C	39	1.2	P3	6	02_27_2020	06_17_2020	10_26_2020	1.714	0	0	1	0	0
1_C_39_P4	PCOM	1	C	39	1.2	P4	4	02_27_2020	06_17_2020	10_26_2020	5.813	0	0	1	0	0
1_C_39_P5	PCOM	1	C	39	1.2	P5	7	02_27_2020	06_17_2020	10_26_2020	3.806	0	0	1	0	0
1_C_39_P6	PCOM	1	C	39	1.2	P6	3	02_27_2020	06_17_2020	10_26_2020	2.614	0.982	0.149	1	1	1
1_C_39_P7	PCOM	1	C	39	1.2	P7	1	02_27_2020	06_17_2020	10_26_2020	3.199	0	0	1	0	0
1_C_39_P8	PCOM	1	C	39	1.2	P8	2	02_27_2020	06_17_2020	10_26_2020	3.899	0	0	1	0	0
1_C_39_P9	PCOM	1	C	39	1.2	P9	8	02_27_2020	06_17_2020	10_26_2020	3.59	1.027	3.3	1	1	1
1_D_40_M1	MCAP	1	D	40	1.2	M1	10	02_27_2020	06_17_2020	10_26_2020	3.647	5.358	9.463	1	1	1
1_D_40_M2	MCAP	1	D	40	1.2	M2	12	02_27_2020	06_17_2020	10_26_2020	5.379	10.183	0	1	1	0
1_D_40_M3	MCAP	1	D	40	1.2	M3	11	02_27_2020	06_17_2020	10_26_2020	4.164	5.426	10.503	1	1	1
1_D_40_M4	MCAP	1	D	40	1.2	M4	15	02_27_2020	06_17_2020	10_26_2020	3.72	5.494	8.091	1	1	1
1_D_40_M5	MCAP	1	D	40	1.2	M5	14	02_27_2020	06_17_2020	10_26_2020	3.998	5.389	11.606	1	1	1
1_D_40_M6	MCAP	1	D	40	1.2	M6	17	02_27_2020	06_17_2020	10_26_2020	4.845	7.914	13.042	1	1	1
1_D_40_M7	MCAP	1	D	40	1.2	M7	16	02_27_2020	06_17_2020	10_26_2020	3.037	6.066	14.496	1	1	1
1_D_40_M8	MCAP	1	D	40	1.2	M8	18	02_27_2020	06_17_2020	10_26_2020	3.401	5.018	9.855	1	1	1
1_D_40_M9	MCAP	1	D	40	1.2	M9	13	02_27_2020	06_17_2020	10_26_2020	4.034	6.961	0	1	1	0
1_D_40_P1	PCOM	1	D	40	1.2	P1	2	02_27_2020	06_17_2020	10_26_2020	3.191	0	0	1	0	0
1_D_40_P2	PCOM	1	D	40	1.2	P2	3	02_27_2020	06_17_2020	10_26_2020	2.78	3.591	5.613	1	1	1
1_D_40_P3	PCOM	1	D	40	1.2	P3	8	02_27_2020	06_17_2020	10_26_2020	1.537	2.085	0	1	1	0
1_D_40_P4	PCOM	1	D	40	1.2	P4	6	02_27_2020	06_17_2020	10_26_2020	2.287	3.909	6.897	1	1	1
1_D_40_P5	PCOM	1	D	40	1.2	P5	5	02_27_2020	06_17_2020	10_26_2020	2.647	3.868	6.8	1	1	1
1_D_40_P6	PCOM	1	D	40	1.2	P6	4	02_27_2020	06_17_2020	10_26_2020	2.193	2.86	4.963	1	1	1
1_D_40_P7	PCOM	1	D	40	1.2	P7	9	02_27_2020	06_17_2020	10_26_2020	3.086	4.694	8.287	1	1	1
1_D_40_P8	PCOM	1	D	40	1.2	P8	7	02_27_2020	06_17_2020	10_26_2020	2.348	3.029	3.439	1	1	1
1_D_40_P9	PCOM	1	D	40	1.2	P9	1	02_27_2020	06_17_2020	10_26_2020	3.563	4.747	7.535	1	1	1
10_A_5_M1	MCAP	10	A	5	3.2	M1	12	02_27_2020	06_19_2020	10_27_2020	4.229	4.411	8.575	1	1	1
10_A_5_M2	MCAP	10	A	5	3.2	M2	13	02_27_2020	06_19_2020	10_27_2020	4.706	0	0	1	0	0
10_A_5_M3	MCAP	10	A	5	3.2	M3	16	02_27_2020	06_19_2020	10_27_2020	4.597	6.208	0	1	1	0
10_A_5_M4	MCAP	10	A	5	3.2	M4	17	02_27_2020	06_19_2020	10_27_2020	4.14	6.865	15.408	1	1	1
10_A_5_M5	MCAP	10	A	5	3.2	M5	15	02_27_2020	06_19_2020	10_27_2020	4.118	7.821	14.583	1	1	1
10_A_5_M6	MCAP	10	A	5	3.2	M6	14	02_27_2020	06_19_2020	10_27_2020	3.192	1.957	0	1	1	0
10_A_5_M7	MCAP	10	A	5	3.2	M7	10	02_27_2020	06_19_2020	10_27_2020	4.319	6.499	14.66	1	1	1
10_A_5_M8	MCAP	10	A	5	3.2	M8	11	02_27_2020	06_19_2020	10_27_2020	4.309	7.27	17.218	1	1	1
10_A_5_M9	MCAP	10	A	5	3.2	M9	18	02_27_2020	06_19_2020	10_27_2020	3.925	0	0	1	0	0
10_A_5_P1	PCOM	10	A	5	3.2	P1	6	02_27_2020	06_19_2020	10_27_2020	2.851	2.545	1.157	1	1	1
10_A_5_P2	PCOM	10	A	5	3.2	P2	7	02_27_2020	06_19_2020	10_27_2020	4.174	5.642	12.716	1	1	1
10_A_5_P3	PCOM	10	A	5	3.2	P3	2	02_27_2020	06_19_2020	10_27_2020	2.33	3.453	15.219	1	1	1
10_A_5_P4	PCOM	10	A	5	3.2	P4	1	02_27_2020	06_19_2020	10_27_2020	3.366	4.327	15.918	1	1	1
10_A_5_P5	PCOM	10	A	5	3.2	P5	4	02_27_2020	06_19_2020	10_27_2020	2.736	4.228	16.311	1	1	1
10_A_5_P6	PCOM	10	A	5	3.2	P6	8	02_27_2020	06_19_2020	10_27_2020	2.313	3.205	12.543	1	1	1
10_A_5_P7	PCOM	10	A	5	3.2	P7	3	02_27_2020	06_19_2020	10_27_2020	2.434	3.74	10.625	1	1	1
10_A_5_P8	PCOM	10	A	5	3.2	P8	5	02_27_2020	06_19_2020	10_27_2020	3.738	4.617	9.549	1	1	1
10_A_5_P9	PCOM	10	A	5	3.2	P9	9	02_27_2020	06_19_2020	10_27_2020	4.278	4.195	9.397	1	1	1
10_B_6_M1	MCAP	10	B	6	3.2	M1	15	02_27_2020	06_19_2020	10_27_2020	5.33	8.002	15.739	1	1	1
10_B_6_M2	MCAP	10	B	6	3.2	M2	14	02_27_2020	06_19_2020	10_27_2020	3.652	5.529	9.12	1	1	1
10_B_6_M3	MCAP	10	B	6	3.2	M3	12	02_27_2020	06_19_2020	10_27_2020	4.833	7.799	13.13	1	1	1
10_B_6_M4	MCAP	10	B	6	3.2	M4	11	02_27_2020	06_19_2020	10_27_2020	3.157	5.224	4.805	1	1	1
10_B_6_M5	MCAP	10	B	6	3.2	M5	10	02_27_2020	06_19_2020	10_27_2020	4.153	4.984	3.504	1	1	1
10_B_6_M6	MCAP	10	B	6	3.2	M6	18	02_27_2020	06_19_2020	10_27_2020	4.08	7.331	19.685	1	1	1
10_B_6_M7	MCAP	10	B	6	3.2	M7	13	02_27_2020	06_19_2020	10_27_2020	3.723	3.345	8.305	1	1	1
10_B_6_M8	MCAP	10	B	6	3.2	M8	16	02_27_2020	06_19_2020	10_27_2020	4.507	5.577	4.77	1	1	1
10_B_6_M9	MCAP	10	B	6	3.2	M9	17	02_27_2020	06_19_2020	10_27_2020	3.943	5.394	10.053	1	1	1
10_B_6_P1	PCOM	10	B	6	3.2	P1	1	02_27_2020	06_19_2020	10_27_2020	3.073	4.164	0	1	1	0
10_B_6_P2	PCOM	10	B	6	3.2	P2	8	02_27_2020	06_19_2020	10_27_2020	5.377	1.918	6.503	1	1	1
10_B_6_P3	PCOM	10	B	6	3.2	P3	7	02_27_2020	06_19_2020	10_27_2020	3.806	0	0	1	0	0
10_B_6_P4	PCOM	10	B	6	3.2	P4	9	02_27_2020	06_19_2020	10_27_2020	3.033	0	0	1	0	0
10_B_6_P5	PCOM	10	B	6	3.2	P5	2	02_27_2020	06_19_2020	10_27_2020	4.037	0	0	1	0	0
10_B_6_P6	PCOM	10	B	6	3.2	P6	5	02_27_2020	06_19_2020	10_27_2020	2.273	0	0	1	0	0
10_B_6_P7	PCOM	10	B	6	3.2	P7	6	02_27_2020	06_19_2020	10_27_2020	3.672	0	0	1	0	0
10_B_6_P8	PCOM	10	B	6	3.2	P8	4	02_27_2020	06_19_2020	10_27_2020	3.956	0	0	1	0	0
10_B_6_P9	PCOM	10	B	6	3.2	P9	3	02_27_2020	06_19_2020	10_27_2020	3.365	4.321	11.13	1	1	1
10_C_7_M1	MCAP	10	C	7	3.2	M1	17	02_27_2020	06_19_2020	10_27_2020	4.373	0	0	1	0	0
10_C_7_M2	MCAP	10	C	7	3.2	M2	16	02_27_2020	06_19_2020	10_27_2020	4.183	0	0	1	0	0
10_C_7_M3	MCAP	10	C	7	3.2	M3	15	02_27_2020	06_19_2020	10_27_2020	4.151	0	0	1	0	0
10_C_7_M4	MCAP	10	C	7	3.2	M4	18	02_27_2020	06_19_2020	10_27_2020	5.933	5.846	13.299	1	1	1
10_C_7_M5	MCAP	10	C	7	3.2	M5	12	02_27_2020	06_19_2020	10_27_2020	4.565	2.063	4.045	1	1	1
10_C_7_M6	MCAP	10	C	7	3.2	M6	10	02_27_2020	06_19_2020	10_27_2020	3.725	0	0	1	0	0
10_C_7_M7	MCAP	10	C	7	3.2	M7	14	02_27_2020	06_19_2020	10_27_2020	3.017	0	0	1	0	0
10_C_7_M8	MCAP	10	C	7	3.2	M8	13	02_27_2020	06_19_2020	10_27_2020	5.881	8.717	20.087	1	1	1
10_C_7_M9	MCAP	10	C	7	3.2	M9	11	02_27_2020	06_19_2020	10_27_2020	4.525	0	0	1	0	0
10_C_7_P1	PCOM	10	C	7	3.2	P1	9	02_27_2020	06_19_2020	10_27_2020	3.089	4.629	34.453	1	1	1
10_C_7_P2	PCOM	10	C	7	3.2	P2	5	02_27_2020	06_19_2020	10_27_2020	4.587	0	0	1	0	0
10_C_7_P3	PCOM	10	C	7	3.2	P3	6	02_27_2020	06_19_2020	10_27_2020	4.353	0	0	1	0	0
10_C_7_P4	PCOM	10	C	7	3.2	P4	4	02_27_2020	06_19_2020	10_27_2020	3.112	3.235	30.325	1	1	1
10_C_7_P5	PCOM	10	C	7	3.2	P5	7	02_27_2020	06_19_2020	10_27_2020	3.427	0	0	1	0	0
10_C_7_P6	PCOM	10	C	7	3.2	P6	3	02_27_2020	06_19_2020	10_27_2020	2.926	0	0	1	0	0
10_C_7_P7	PCOM	10	C	7	3.2	P7	1	02_27_2020	06_19_2020	10_27_2020	2.873	0	0	1	0	0
10_C_7_P8	PCOM	10	C	7	3.2	P8	2	02_27_2020	06_19_2020	10_27_2020	3.493	0	0	1	0	0
10_C_7_P9	PCOM	10	C	7	3.2	P9	8	02_27_2020	06_19_2020	10_27_2020	4.009	1.904	28.79	1	1	1
10_D_8_M1	MCAP	10	D	8	3.2	M1	10	02_27_2020	06_19_2020	10_27_2020	4.187	6.341	6.576	1	1	1
10_D_8_M2	MCAP	10	D	8	3.2	M2	12	02_27_2020	06_19_2020	10_27_2020	3.222	2.428	2.843	1	1	1
10_D_8_M3	MCAP	10	D	8	3.2	M3	11	02_27_2020	06_19_2020	10_27_2020	4.952	6.146	5.998	1	1	1
10_D_8_M4	MCAP	10	D	8	3.2	M4	15	02_27_2020	06_19_2020	10_27_2020	5.671	7.711	10.558	1	1	1
10_D_8_M5	MCAP	10	D	8	3.2	M5	14	02_27_2020	06_19_2020	10_27_2020	5.412	8.634	8.543	1	1	1
10_D_8_M6	MCAP	10	D	8	3.2	M6	17	02_27_2020	06_19_2020	10_27_2020	4.551	6	7.393	1	1	1
10_D_8_M7	MCAP	10	D	8	3.2	M7	16	02_27_2020	06_19_2020	10_27_2020	2.935	5.455	6.626	1	1	1
10_D_8_M8	MCAP	10	D	8	3.2	M8	18	02_27_2020	06_19_2020	10_27_2020	2.927	4.663	5.588	1	1	1
10_D_8_M9	MCAP	10	D	8	3.2	M9	13	02_27_2020	06_19_2020	10_27_2020	3.667	4.409	4.286	1	1	1
10_D_8_P1	PCOM	10	D	8	3.2	P1	2	02_27_2020	06_19_2020	10_27_2020	2.599	2.843	0	1	1	0
10_D_8_P2	PCOM	10	D	8	3.2	P2	3	02_27_2020	06_19_2020	10_27_2020	3.996	6.459	8.907	1	1	1
10_D_8_P3	PCOM	10	D	8	3.2	P3	8	02_27_2020	06_19_2020	10_27_2020	2.277	3.143	4.518	1	1	1
10_D_8_P4	PCOM	10	D	8	3.2	P4	6	02_27_2020	06_19_2020	10_27_2020	2.992	5.791	8.743	1	1	1
10_D_8_P5	PCOM	10	D	8	3.2	P5	5	02_27_2020	06_19_2020	10_27_2020	3.006	4.377	4.753	1	1	1
10_D_8_P6	PCOM	10	D	8	3.2	P6	4	02_27_2020	06_19_2020	10_27_2020	2.25	3.482	5.539	1	1	1
10_D_8_P7	PCOM	10	D	8	3.2	P7	9	02_27_2020	06_19_2020	10_27_2020	4.822	6.997	14.714	1	1	1
10_D_8_P8	PCOM	10	D	8	3.2	P8	7	02_27_2020	06_19_2020	10_27_2020	2.964	3.674	4.69	1	1	1
10_D_8_P9	PCOM	10	D	8	3.2	P9	1	02_27_2020	06_19_2020	10_27_2020	3.902	4.529	6.476	1	1	1
2_A_33_M1	MCAP	2	A	33	3	M1	12	02_27_2020	06_17_2020	10_26_2020	6.225	9.92	17.089	1	1	1
2_A_33_M2	MCAP	2	A	33	3	M2	13	02_27_2020	06_17_2020	10_26_2020	3.29	5.987	11.528	1	1	1
2_A_33_M3	MCAP	2	A	33	3	M3	16	03_21_2020	06_17_2020	10_26_2020	4.131	5.612	9.396	1	1	1
2_A_33_M4	MCAP	2	A	33	3	M4	17	02_27_2020	06_17_2020	10_26_2020	4.255	6.682	9.844	1	1	1
2_A_33_M5	MCAP	2	A	33	3	M5	15	03_21_2020	06_17_2020	10_26_2020	4.128	7.557	9.404	1	1	1
2_A_33_M6	MCAP	2	A	33	3	M6	14	02_27_2020	06_17_2020	10_26_2020	3.723	6.147	9.745	1	1	1
2_A_33_M7	MCAP	2	A	33	3	M7	10	02_27_2020	06_17_2020	10_26_2020	4.569	9.403	15.697	1	1	1
2_A_33_M8	MCAP	2	A	33	3	M8	11	02_27_2020	06_17_2020	10_26_2020	3.728	5.724	9.414	1	1	1
2_A_33_M9	MCAP	2	A	33	3	M9	18	02_27_2020	06_17_2020	10_26_2020	5.948	8.57	11.742	1	1	1
2_A_33_P1	PCOM	2	A	33	3	P1	6	02_27_2020	06_17_2020	10_26_2020	4.337	5.271	5.681	1	1	1
2_A_33_P2	PCOM	2	A	33	3	P2	7	02_27_2020	06_17_2020	10_26_2020	5.124	5.175	5.868	1	1	1
2_A_33_P3	PCOM	2	A	33	3	P3	2	02_27_2020	06_17_2020	10_26_2020	4.01	5.779	7.967	1	1	1
2_A_33_P4	PCOM	2	A	33	3	P4	1	02_27_2020	06_17_2020	10_26_2020	5.214	7.466	15.201	1	1	1
2_A_33_P5	PCOM	2	A	33	3	P5	4	02_27_2020	06_17_2020	10_26_2020	4.333	5.414	8.009	1	1	1
2_A_33_P6	PCOM	2	A	33	3	P6	8	02_27_2020	06_17_2020	10_26_2020	5.603	5.873	12.584	1	1	1
2_A_33_P7	PCOM	2	A	33	3	P7	3	02_27_2020	06_17_2020	10_26_2020	4.785	8.079	12.983	1	1	1
2_A_33_P8	PCOM	2	A	33	3	P8	5	02_27_2020	06_17_2020	10_26_2020	3.793	5.051	7.361	1	1	1
2_A_33_P9	PCOM	2	A	33	3	P9	9	02_27_2020	06_17_2020	10_26_2020	5.118	5.54	10.055	1	1	1
2_B_34_M1	MCAP	2	B	34	3	M1	15	03_21_2020	06_17_2020	10_26_2020	4.142	0	0	1	0	0
2_B_34_M2	MCAP	2	B	34	3	M2	14	03_21_2020	06_17_2020	10_26_2020	3.971	0	0	1	0	0
2_B_34_M3	MCAP	2	B	34	3	M3	12	03_21_2020	06_17_2020	10_26_2020	4.431	2.832	0	1	1	0
2_B_34_M4	MCAP	2	B	34	3	M4	11	03_21_2020	06_17_2020	10_26_2020	6.795	7.313	13.2	1	1	1
2_B_34_M5	MCAP	2	B	34	3	M5	10	03_21_2020	06_17_2020	10_26_2020	4.65	7.321	11.942	1	1	1
2_B_34_M6	MCAP	2	B	34	3	M6	18	03_21_2020	06_17_2020	10_26_2020	4.351	6.003	10.237	1	1	1
2_B_34_M7	MCAP	2	B	34	3	M7	13	03_21_2020	06_17_2020	10_26_2020	4.958	0	0	1	0	0
2_B_34_M8	MCAP	2	B	34	3	M8	16	03_21_2020	06_17_2020	10_26_2020	2.845	6.299	14.202	1	1	1
2_B_34_M9	MCAP	2	B	34	3	M9	17	03_21_2020	06_17_2020	10_26_2020	6.036	0	0	1	0	0
2_B_34_P1	PCOM	2	B	34	3	P1	1	03_21_2020	06_17_2020	10_26_2020	3.687	5.368	0	1	1	0
2_B_34_P2	PCOM	2	B	34	3	P2	8	02_27_2020	06_17_2020	10_26_2020	4.388	0	0	1	0	0
2_B_34_P3	PCOM	2	B	34	3	P3	7	02_27_2020	06_17_2020	10_26_2020	3.101	0.622	2.484	1	1	1
2_B_34_P4	PCOM	2	B	34	3	P4	9	03_21_2020	06_17_2020	10_26_2020	2.511	2.986	7.087	1	1	1
2_B_34_P5	PCOM	2	B	34	3	P5	2	02_27_2020	06_17_2020	10_26_2020	4.107	2.879	4.062	1	1	1
2_B_34_P6	PCOM	2	B	34	3	P6	5	02_27_2020	06_17_2020	10_26_2020	3.199	2.905	8.158	1	1	1
2_B_34_P7	PCOM	2	B	34	3	P7	6	02_27_2020	06_17_2020	10_26_2020	3.474	0	0	1	0	0
2_B_34_P8	PCOM	2	B	34	3	P8	4	02_27_2020	06_17_2020	10_26_2020	2.713	0	0	1	0	0
2_B_34_P9	PCOM	2	B	34	3	P9	3	02_27_2020	06_17_2020	10_26_2020	5.611	0	0	1	0	0
2_C_35_M1	MCAP	2	C	35	3	M1	17	02_27_2020	06_17_2020	10_26_2020	6.233	0	0	1	0	0
2_C_35_M2	MCAP	2	C	35	3	M2	16	02_27_2020	06_17_2020	10_26_2020	4.644	0	0	1	0	0
2_C_35_M3	MCAP	2	C	35	3	M3	15	02_27_2020	06_17_2020	10_26_2020	3.778	0	0	1	0	0
2_C_35_M4	MCAP	2	C	35	3	M4	18	02_27_2020	06_17_2020	10_26_2020	3.862	5.212	7.778	1	1	1
2_C_35_M5	MCAP	2	C	35	3	M5	12	02_27_2020	06_17_2020	10_26_2020	4.679	5.288	8.349	1	1	1
2_C_35_M6	MCAP	2	C	35	3	M6	10	02_27_2020	06_17_2020	10_26_2020	4.364	6.627	12.617	1	1	1
2_C_35_M7	MCAP	2	C	35	3	M7	14	02_27_2020	06_17_2020	10_26_2020	5.332	0	0	1	0	0
2_C_35_M8	MCAP	2	C	35	3	M8	13	02_27_2020	06_17_2020	10_26_2020	3.679	4.813	8.485	1	1	1
2_C_35_M9	MCAP	2	C	35	3	M9	11	02_27_2020	06_17_2020	10_26_2020	4.206	0	0	1	0	0
2_C_35_P1	PCOM	2	C	35	3	P1	9	02_27_2020	06_17_2020	10_26_2020	3.985	0.958	0	1	1	0
2_C_35_P2	PCOM	2	C	35	3	P2	5	02_27_2020	06_17_2020	10_26_2020	5.25	0	0	1	0	0
2_C_35_P3	PCOM	2	C	35	3	P3	6	02_27_2020	06_17_2020	10_26_2020	2.058	3.004	5.029	1	1	1
2_C_35_P4	PCOM	2	C	35	3	P4	4	02_27_2020	06_17_2020	10_26_2020	3.12	0	0	1	0	0
2_C_35_P5	PCOM	2	C	35	3	P5	7	02_27_2020	06_17_2020	10_26_2020	2.774	0	0	1	0	0
2_C_35_P6	PCOM	2	C	35	3	P6	3	02_27_2020	06_17_2020	10_26_2020	3.054	3.364	3.104	1	1	1
2_C_35_P7	PCOM	2	C	35	3	P7	1	02_27_2020	06_17_2020	10_26_2020	3.499	0	0	1	0	0
2_C_35_P8	PCOM	2	C	35	3	P8	2	02_27_2020	06_17_2020	10_26_2020	5.129	0	0	1	0	0
2_C_35_P9	PCOM	2	C	35	3	P9	8	02_27_2020	06_17_2020	10_26_2020	6.617	1.289	2.833	1	1	1
2_D_36_M1	MCAP	2	D	36	3	M1	10	02_27_2020	06_17_2020	10_26_2020	7.914	9.003	12.429	1	1	1
2_D_36_M2	MCAP	2	D	36	3	M2	12	02_27_2020	06_17_2020	10_26_2020	2.516	4.612	10.175	1	1	1
2_D_36_M3	MCAP	2	D	36	3	M3	11	02_27_2020	06_17_2020	10_26_2020	4.171	5.454	9.491	1	1	1
2_D_36_M4	MCAP	2	D	36	3	M4	15	02_27_2020	06_17_2020	10_26_2020	3.715	7.221	15.125	1	1	1
2_D_36_M5	MCAP	2	D	36	3	M5	14	02_27_2020	06_17_2020	10_26_2020	4.054	6.69	13.562	1	1	1
2_D_36_M6	MCAP	2	D	36	3	M6	17	02_27_2020	06_17_2020	10_26_2020	4.024	5.805	14.094	1	1	1
2_D_36_M7	MCAP	2	D	36	3	M7	16	03_21_2020	06_17_2020	10_26_2020	5.936	8.969	3.781	1	1	1
2_D_36_M8	MCAP	2	D	36	3	M8	18	02_27_2020	06_17_2020	10_26_2020	2.588	5.703	11.266	1	1	1
2_D_36_M9	MCAP	2	D	36	3	M9	13	02_27_2020	06_17_2020	10_26_2020	3.966	6.381	9.888	1	1	1
2_D_36_P1	PCOM	2	D	36	3	P1	2	02_27_2020	06_17_2020	10_26_2020	4.918	0	0	1	0	0
2_D_36_P2	PCOM	2	D	36	3	P2	3	02_27_2020	06_17_2020	10_26_2020	2.819	3.053	0	1	1	0
2_D_36_P3	PCOM	2	D	36	3	P3	8	02_27_2020	06_17_2020	10_26_2020	2.92	0.467	1.098	1	1	1
2_D_36_P4	PCOM	2	D	36	3	P4	6	02_27_2020	06_17_2020	10_26_2020	3.02	0	0	1	0	0
2_D_36_P5	PCOM	2	D	36	3	P5	5	03_21_2020	06_17_2020	10_26_2020	2.596	0	0	1	0	0
2_D_36_P6	PCOM	2	D	36	3	P6	4	02_27_2020	06_17_2020	10_26_2020	2.318	3.84	7.855	1	1	1
2_D_36_P7	PCOM	2	D	36	3	P7	9	02_27_2020	06_17_2020	10_26_2020	3.027	0	0	1	0	0
2_D_36_P8	PCOM	2	D	36	3	P8	7	02_27_2020	06_17_2020	10_26_2020	2.542	0	0	1	0	0
2_D_36_P9	PCOM	2	D	36	3	P9	1	02_27_2020	06_17_2020	10_26_2020	2.2	3.452	4.932	1	1	1
3_A_29_M1	MCAP	3	A	29	0.5	M1	12	02_27_2020	06_18_2020	10_26_2020	4.662	5.756	0	1	1	0
3_A_29_M2	MCAP	3	A	29	0.5	M2	13	02_27_2020	06_18_2020	10_26_2020	5.241	6.028	0	1	1	0
3_A_29_M3	MCAP	3	A	29	0.5	M3	16	02_27_2020	06_18_2020	10_26_2020	5.798	8.132	7.403	1	1	1
3_A_29_M4	MCAP	3	A	29	0.5	M4	17	02_27_2020	06_18_2020	10_26_2020	6.38	7.688	3.565	1	1	1
3_A_29_M5	MCAP	3	A	29	0.5	M5	15	03_21_2020	06_18_2020	10_26_2020	5.1	6.871	5.839	1	1	1
3_A_29_M6	MCAP	3	A	29	0.5	M6	14	02_27_2020	06_18_2020	10_26_2020	5.688	7.297	7.456	1	1	1
3_A_29_M7	MCAP	3	A	29	0.5	M7	10	03_21_2020	06_18_2020	10_26_2020	4.093	1.961	4.17	1	1	1
3_A_29_M8	MCAP	3	A	29	0.5	M8	11	02_27_2020	06_18_2020	10_26_2020	5.566	9.525	13.253	1	1	1
3_A_29_M9	MCAP	3	A	29	0.5	M9	18	02_27_2020	06_18_2020	10_26_2020	3.793	0	0	1	0	0
3_A_29_P1	PCOM	3	A	29	0.5	P1	6	02_27_2020	06_18_2020	10_26_2020	5.298	0	0	1	0	0
3_A_29_P2	PCOM	3	A	29	0.5	P2	7	02_27_2020	06_18_2020	10_26_2020	4.941	4.996	0	1	1	0
3_A_29_P3	PCOM	3	A	29	0.5	P3	2	02_27_2020	06_18_2020	10_26_2020	2.032	3.426	0	1	1	0
3_A_29_P4	PCOM	3	A	29	0.5	P4	1	02_27_2020	06_18_2020	10_26_2020	3.574	4.586	0	1	1	0
3_A_29_P5	PCOM	3	A	29	0.5	P5	4	02_27_2020	06_18_2020	10_26_2020	2.855	3.239	0	1	1	0
3_A_29_P6	PCOM	3	A	29	0.5	P6	8	02_27_2020	06_18_2020	10_26_2020	2.209	2.678	0	1	1	0
3_A_29_P7	PCOM	3	A	29	0.5	P7	3	02_27_2020	06_18_2020	10_26_2020	2.479	3.35	0	1	1	0
3_A_29_P8	PCOM	3	A	29	0.5	P8	5	02_27_2020	06_18_2020	10_26_2020	4.776	6.494	0	1	1	0
3_A_29_P9	PCOM	3	A	29	0.5	P9	9	02_27_2020	06_18_2020	10_26_2020	2.852	3.529	2.536	1	1	1
3_B_30_M1	MCAP	3	B	30	0.5	M1	15	02_27_2020	06_18_2020	10_26_2020	5.396	2.917	0	1	1	0
3_B_30_M2	MCAP	3	B	30	0.5	M2	14	02_27_2020	06_18_2020	10_26_2020	5.089	0	0	1	0	0
3_B_30_M3	MCAP	3	B	30	0.5	M3	12	02_27_2020	06_18_2020	10_26_2020	4.472	7.905	13.112	1	1	1
3_B_30_M4	MCAP	3	B	30	0.5	M4	11	02_27_2020	06_18_2020	10_26_2020	3.756	5.684	9.975	1	1	1
3_B_30_M5	MCAP	3	B	30	0.5	M5	10	02_27_2020	06_18_2020	10_26_2020	3.533	2.527	0	1	1	0
3_B_30_M6	MCAP	3	B	30	0.5	M6	18	02_27_2020	06_18_2020	10_26_2020	4.349	7.214	9.678	1	1	1
3_B_30_M7	MCAP	3	B	30	0.5	M7	13	02_27_2020	06_18_2020	10_26_2020	5.16	7.167	0	1	1	0
3_B_30_M8	MCAP	3	B	30	0.5	M8	16	02_27_2020	06_18_2020	10_26_2020	5.564	3.35	0	1	1	0
3_B_30_M9	MCAP	3	B	30	0.5	M9	17	02_27_2020	06_18_2020	10_26_2020	4.258	7.646	2.456	1	1	1
3_B_30_P1	PCOM	3	B	30	0.5	P1	1	02_27_2020	06_18_2020	10_26_2020	4.634	6.576	12.15	1	1	1
3_B_30_P2	PCOM	3	B	30	0.5	P2	8	02_27_2020	06_18_2020	10_26_2020	4.504	3.534	8.762	1	1	1
3_B_30_P3	PCOM	3	B	30	0.5	P3	7	02_27_2020	06_18_2020	10_26_2020	4.519	3.343	6.413	1	1	1
3_B_30_P4	PCOM	3	B	30	0.5	P4	9	02_27_2020	06_18_2020	10_26_2020	3.865	0.65	3.042	1	1	1
3_B_30_P5	PCOM	3	B	30	0.5	P5	2	02_27_2020	06_18_2020	10_26_2020	2.762	2.27	5.64	1	1	1
3_B_30_P6	PCOM	3	B	30	0.5	P6	5	02_27_2020	06_18_2020	10_26_2020	2.994	3.623	7.073	1	1	1
3_B_30_P7	PCOM	3	B	30	0.5	P7	6	02_27_2020	06_18_2020	10_26_2020	3.711	3.526	7.367	1	1	1
3_B_30_P8	PCOM	3	B	30	0.5	P8	4	02_27_2020	06_18_2020	10_26_2020	4.597	5.032	10.864	1	1	1
3_B_30_P9	PCOM	3	B	30	0.5	P9	3	02_27_2020	06_18_2020	10_26_2020	4.506	4.954	8.314	1	1	1
3_C_31_M1	MCAP	3	C	31	0.5	M1	17	02_27_2020	06_18_2020	10_26_2020	5.23	0	0	1	0	0
3_C_31_M2	MCAP	3	C	31	0.5	M2	16	02_27_2020	06_18_2020	10_26_2020	3.27	0	0	1	0	0
3_C_31_M3	MCAP	3	C	31	0.5	M3	15	02_27_2020	06_18_2020	10_26_2020	5.017	5.48	9.247	1	1	1
3_C_31_M4	MCAP	3	C	31	0.5	M4	18	02_27_2020	06_18_2020	10_26_2020	5.358	6.292	11.579	1	1	1
3_C_31_M5	MCAP	3	C	31	0.5	M5	12	02_27_2020	06_18_2020	10_26_2020	3.982	5.041	8.712	1	1	1
3_C_31_M6	MCAP	3	C	31	0.5	M6	10	02_27_2020	06_18_2020	10_26_2020	3.824	5.868	2.973	1	1	1
3_C_31_M7	MCAP	3	C	31	0.5	M7	14	02_27_2020	06_18_2020	10_26_2020	5.265	0	0	1	0	0
3_C_31_M8	MCAP	3	C	31	0.5	M8	13	02_27_2020	06_18_2020	10_26_2020	3.993	5.936	12.138	1	1	1
3_C_31_M9	MCAP	3	C	31	0.5	M9	11	02_27_2020	06_18_2020	10_26_2020	3.953	5.354	0	1	1	0
3_C_31_P1	PCOM	3	C	31	0.5	P1	9	02_27_2020	06_18_2020	10_26_2020	5.777	0	0	1	0	0
3_C_31_P2	PCOM	3	C	31	0.5	P2	5	02_27_2020	06_18_2020	10_26_2020	4.639	0	0	1	0	0
3_C_31_P3	PCOM	3	C	31	0.5	P3	6	02_27_2020	06_18_2020	10_26_2020	4.985	0	0	1	0	0
3_C_31_P4	PCOM	3	C	31	0.5	P4	4	02_27_2020	06_18_2020	10_26_2020	3.756	0	0	1	0	0
3_C_31_P5	PCOM	3	C	31	0.5	P5	7	02_27_2020	06_18_2020	10_26_2020	5.072	0	0	1	0	0
3_C_31_P6	PCOM	3	C	31	0.5	P6	3	02_27_2020	06_18_2020	10_26_2020	2.421	0	0	1	0	0
3_C_31_P7	PCOM	3	C	31	0.5	P7	1	02_27_2020	06_18_2020	10_26_2020	2.992	0	0	1	0	0
3_C_31_P8	PCOM	3	C	31	0.5	P8	2	02_27_2020	06_18_2020	10_26_2020	2.806	0	0	1	0	0
3_C_31_P9	PCOM	3	C	31	0.5	P9	8	02_27_2020	06_18_2020	10_26_2020	4.727	0	0	1	0	0
3_D_32_M1	MCAP	3	D	32	0.5	M1	10	02_27_2020	06_18_2020	10_26_2020	5.599	8.099	0	1	1	0
3_D_32_M2	MCAP	3	D	32	0.5	M2	12	02_27_2020	06_18_2020	10_26_2020	3.566	7.709	4.447	1	1	1
3_D_32_M3	MCAP	3	D	32	0.5	M3	11	02_27_2020	06_18_2020	10_26_2020	4.883	8.201	0	1	1	0
3_D_32_M4	MCAP	3	D	32	0.5	M4	15	02_27_2020	06_18_2020	10_26_2020	4.977	10.259	0	1	1	0
3_D_32_M5	MCAP	3	D	32	0.5	M5	14	02_27_2020	06_18_2020	10_26_2020	3.432	6.21	0	1	1	0
3_D_32_M6	MCAP	3	D	32	0.5	M6	17	02_27_2020	06_18_2020	10_26_2020	4.659	9.849	12.467	1	1	1
3_D_32_M7	MCAP	3	D	32	0.5	M7	16	02_27_2020	06_18_2020	10_26_2020	5.157	6.295	0	1	1	0
3_D_32_M8	MCAP	3	D	32	0.5	M8	18	02_27_2020	06_18_2020	10_26_2020	4.709	7.692	6.287	1	1	1
3_D_32_M9	MCAP	3	D	32	0.5	M9	13	02_27_2020	06_18_2020	10_26_2020	5.127	9.591	0	1	1	0
3_D_32_P1	PCOM	3	D	32	0.5	P1	2	02_27_2020	06_18_2020	10_26_2020	3.613	4.598	8.327	1	1	1
3_D_32_P2	PCOM	3	D	32	0.5	P2	3	02_27_2020	06_18_2020	10_26_2020	3.435	6.687	14.499	1	1	1
3_D_32_P3	PCOM	3	D	32	0.5	P3	8	02_27_2020	06_18_2020	10_26_2020	3.605	3.321	8.217	1	1	1
3_D_32_P4	PCOM	3	D	32	0.5	P4	6	02_27_2020	06_18_2020	10_26_2020	3.485	3.806	11.011	1	1	1
3_D_32_P5	PCOM	3	D	32	0.5	P5	5	02_27_2020	06_18_2020	10_26_2020	4.867	0	0	1	0	0
3_D_32_P6	PCOM	3	D	32	0.5	P6	4	02_27_2020	06_18_2020	10_26_2020	3.482	2.052	6.661	1	1	1
3_D_32_P7	PCOM	3	D	32	0.5	P7	9	02_27_2020	06_18_2020	10_26_2020	4.666	2.818	9.023	1	1	1
3_D_32_P8	PCOM	3	D	32	0.5	P8	7	02_27_2020	06_18_2020	10_26_2020	4.234	3.333	7.59	1	1	1
3_D_32_P9	PCOM	3	D	32	0.5	P9	1	02_27_2020	06_18_2020	10_26_2020	6.663	3.702	10.445	1	1	1
4_A_25_M1	MCAP	4	A	25	2.1	M1	12	02_27_2020	06_18_2020	10_26_2020	5.342	7.379	10.812	1	1	1
4_A_25_M2	MCAP	4	A	25	2.1	M2	13	02_27_2020	06_18_2020	10_26_2020	4.294	6.406	10.145	1	1	1
4_A_25_M3	MCAP	4	A	25	2.1	M3	16	03_21_2020	06_18_2020	10_26_2020	3.559	5.248	7.089	1	1	1
4_A_25_M4	MCAP	4	A	25	2.1	M4	17	02_27_2020	06_18_2020	10_26_2020	3.966	6.037	3.767	1	1	1
4_A_25_M5	MCAP	4	A	25	2.1	M5	15	02_27_2020	06_18_2020	10_26_2020	4.143	4.252	0	1	1	0
4_A_25_M6	MCAP	4	A	25	2.1	M6	14	02_27_2020	06_18_2020	10_26_2020	3.049	0	0	1	0	0
4_A_25_M7	MCAP	4	A	25	2.1	M7	10	02_27_2020	06_18_2020	10_26_2020	3.63	0	0	1	0	0
4_A_25_M8	MCAP	4	A	25	2.1	M8	11	02_27_2020	06_18_2020	10_26_2020	4.398	5.351	4.176	1	1	1
4_A_25_M9	MCAP	4	A	25	2.1	M9	18	02_27_2020	06_18_2020	10_26_2020	3.281	0	0	1	0	0
4_A_25_P1	PCOM	4	A	25	2.1	P1	6	02_27_2020	06_18_2020	10_26_2020	3.736	5.113	6.07	1	1	1
4_A_25_P2	PCOM	4	A	25	2.1	P2	7	02_27_2020	06_18_2020	10_26_2020	4.791	5.423	7.695	1	1	1
4_A_25_P3	PCOM	4	A	25	2.1	P3	2	02_27_2020	06_18_2020	10_26_2020	3.626	4.27	6.278	1	1	1
4_A_25_P4	PCOM	4	A	25	2.1	P4	1	02_27_2020	06_18_2020	10_26_2020	4.973	6.067	12.032	1	1	1
4_A_25_P5	PCOM	4	A	25	2.1	P5	4	02_27_2020	06_18_2020	10_26_2020	5.33	6.514	12.83	1	1	1
4_A_25_P6	PCOM	4	A	25	2.1	P6	8	02_27_2020	06_18_2020	10_26_2020	2.481	3.032	5.802	1	1	1
4_A_25_P7	PCOM	4	A	25	2.1	P7	3	02_27_2020	06_18_2020	10_26_2020	3.102	4.82	10.776	1	1	1
4_A_25_P8	PCOM	4	A	25	2.1	P8	5	02_27_2020	06_18_2020	10_26_2020	3.616	4.649	6.599	1	1	1
4_A_25_P9	PCOM	4	A	25	2.1	P9	9	02_27_2020	06_18_2020	10_26_2020	4.017	5.835	11.768	1	1	1
4_B_26_M1	MCAP	4	B	26	2.1	M1	15	02_27_2020	06_18_2020	10_26_2020	4.172	4.442	0	1	1	0
4_B_26_M2	MCAP	4	B	26	2.1	M2	14	02_27_2020	06_18_2020	10_26_2020	6.353	0	0	1	0	0
4_B_26_M3	MCAP	4	B	26	2.1	M3	12	02_27_2020	06_18_2020	10_26_2020	3.632	6.941	1.574	1	1	1
4_B_26_M4	MCAP	4	B	26	2.1	M4	11	02_27_2020	06_18_2020	10_26_2020	3.751	0	0	1	0	0
4_B_26_M5	MCAP	4	B	26	2.1	M5	10	02_27_2020	06_18_2020	10_26_2020	2.475	3.826	1.837	1	1	1
4_B_26_M6	MCAP	4	B	26	2.1	M6	18	02_27_2020	06_18_2020	10_26_2020	3.689	0	0	1	0	0
4_B_26_M7	MCAP	4	B	26	2.1	M7	13	02_27_2020	06_18_2020	10_26_2020	3.936	0	0	1	0	0
4_B_26_M8	MCAP	4	B	26	2.1	M8	16	02_27_2020	06_18_2020	10_26_2020	2.354	2.373	0	1	1	0
4_B_26_M9	MCAP	4	B	26	2.1	M9	17	02_27_2020	06_18_2020	10_26_2020	3.22	5.27	0.323	1	1	1
4_B_26_P1	PCOM	4	B	26	2.1	P1	1	02_27_2020	06_18_2020	10_26_2020	5.171	0	0	1	0	0
4_B_26_P2	PCOM	4	B	26	2.1	P2	8	02_27_2020	06_18_2020	10_26_2020	1.448	1.369	0.897	1	1	1
4_B_26_P3	PCOM	4	B	26	2.1	P3	7	02_27_2020	06_18_2020	10_26_2020	2.057	2.903	0	1	1	0
4_B_26_P4	PCOM	4	B	26	2.1	P4	9	02_27_2020	06_18_2020	10_26_2020	3.389	1.335	0	1	1	0
4_B_26_P5	PCOM	4	B	26	2.1	P5	2	02_27_2020	06_18_2020	10_26_2020	2.866	0	0	1	0	0
4_B_26_P6	PCOM	4	B	26	2.1	P6	5	02_27_2020	06_18_2020	10_26_2020	2.51	2.09	0	1	1	0
4_B_26_P7	PCOM	4	B	26	2.1	P7	6	02_27_2020	06_18_2020	10_26_2020	2.379	2.813	6.52	1	1	1
4_B_26_P8	PCOM	4	B	26	2.1	P8	4	02_27_2020	06_18_2020	10_26_2020	3.531	0	0	1	0	0
4_B_26_P9	PCOM	4	B	26	2.1	P9	3	02_27_2020	06_18_2020	10_26_2020	3.999	2.693	0	1	1	0
4_C_27_M1	MCAP	4	C	27	2.1	M1	17	02_27_2020	06_18_2020	10_26_2020	3.702	0	0	1	0	0
4_C_27_M2	MCAP	4	C	27	2.1	M2	16	02_27_2020	06_18_2020	10_26_2020	3.536	0	0	1	0	0
4_C_27_M3	MCAP	4	C	27	2.1	M3	15	02_27_2020	06_18_2020	10_26_2020	3.073	0	0	1	0	0
4_C_27_M4	MCAP	4	C	27	2.1	M4	18	02_27_2020	06_18_2020	10_26_2020	5.365	0	0	1	0	0
4_C_27_M5	MCAP	4	C	27	2.1	M5	12	02_27_2020	06_18_2020	10_26_2020	3.198	4.803	7.778	1	1	1
4_C_27_M6	MCAP	4	C	27	2.1	M6	10	02_27_2020	06_18_2020	10_26_2020	4.91	5.716	0	1	1	0
4_C_27_M7	MCAP	4	C	27	2.1	M7	14	02_27_2020	06_18_2020	10_26_2020	4.547	0	0	1	0	0
4_C_27_M8	MCAP	4	C	27	2.1	M8	13	02_27_2020	06_18_2020	10_26_2020	3.115	5.115	6.867	1	1	1
4_C_27_M9	MCAP	4	C	27	2.1	M9	11	02_27_2020	06_18_2020	10_26_2020	5.842	0	0	1	0	0
4_C_27_P1	PCOM	4	C	27	2.1	P1	9	02_27_2020	06_18_2020	10_26_2020	4.852	5.945	6.908	1	1	1
4_C_27_P2	PCOM	4	C	27	2.1	P2	5	02_27_2020	06_18_2020	10_26_2020	4.646	3.002	3.48	1	1	1
4_C_27_P3	PCOM	4	C	27	2.1	P3	6	02_27_2020	06_18_2020	10_26_2020	3.602	0	0	1	0	0
4_C_27_P4	PCOM	4	C	27	2.1	P4	4	02_27_2020	06_18_2020	10_26_2020	3.515	0	0	1	0	0
4_C_27_P5	PCOM	4	C	27	2.1	P5	7	02_27_2020	06_18_2020	10_26_2020	3.217	0	0	1	0	0
4_C_27_P6	PCOM	4	C	27	2.1	P6	3	02_27_2020	06_18_2020	10_26_2020	2.974	0	0	1	0	0
4_C_27_P7	PCOM	4	C	27	2.1	P7	1	02_27_2020	06_18_2020	10_26_2020	4.253	0	0	1	0	0
4_C_27_P8	PCOM	4	C	27	2.1	P8	2	02_27_2020	06_18_2020	10_26_2020	5.461	0	0	1	0	0
4_C_27_P9	PCOM	4	C	27	2.1	P9	8	02_27_2020	06_18_2020	10_26_2020	4.097	0.883	2.211	1	1	1
4_D_28_M1	MCAP	4	D	28	2.1	M1	10	02_27_2020	06_18_2020	10_26_2020	4.513	5.357	3.027	1	1	1
4_D_28_M2	MCAP	4	D	28	2.1	M2	12	02_27_2020	06_18_2020	10_26_2020	4.363	8.305	11.045	1	1	1
4_D_28_M3	MCAP	4	D	28	2.1	M3	11	02_27_2020	06_18_2020	10_26_2020	4.985	8.194	9.354	1	1	1
4_D_28_M4	MCAP	4	D	28	2.1	M4	15	02_27_2020	06_18_2020	10_26_2020	3.732	7.682	10.807	1	1	1
4_D_28_M5	MCAP	4	D	28	2.1	M5	14	02_27_2020	06_18_2020	10_26_2020	5.419	6.704	8.298	1	1	1
4_D_28_M6	MCAP	4	D	28	2.1	M6	17	02_27_2020	06_18_2020	10_26_2020	3.801	6.747	7.334	1	1	1
4_D_28_M7	MCAP	4	D	28	2.1	M7	16	02_27_2020	06_18_2020	10_26_2020	3.547	6.827	9.075	1	1	1
4_D_28_M8	MCAP	4	D	28	2.1	M8	18	02_27_2020	06_18_2020	10_26_2020	3.531	4.174	5.892	1	1	1
4_D_28_M9	MCAP	4	D	28	2.1	M9	13	02_27_2020	06_18_2020	10_26_2020	5.512	8.733	0.416	1	1	1
4_D_28_P1	PCOM	4	D	28	2.1	P1	2	02_27_2020	06_18_2020	10_26_2020	3.652	1.765	2.632	1	1	1
4_D_28_P2	PCOM	4	D	28	2.1	P2	3	02_27_2020	06_18_2020	10_26_2020	3.579	5.427	8.263	1	1	1
4_D_28_P3	PCOM	4	D	28	2.1	P3	8	02_27_2020	06_18_2020	10_26_2020	3.407	0	0	1	0	0
4_D_28_P4	PCOM	4	D	28	2.1	P4	6	02_27_2020	06_18_2020	10_26_2020	1.973	2.776	8.027	1	1	1
4_D_28_P5	PCOM	4	D	28	2.1	P5	5	02_27_2020	06_18_2020	10_26_2020	3.117	0	0	1	0	0
4_D_28_P6	PCOM	4	D	28	2.1	P6	4	02_27_2020	06_18_2020	10_26_2020	4.139	4.511	13.002	1	1	1
4_D_28_P7	PCOM	4	D	28	2.1	P7	9	02_27_2020	06_18_2020	10_26_2020	3.801	5.029	10.344	1	1	1
4_D_28_P8	PCOM	4	D	28	2.1	P8	7	02_27_2020	06_18_2020	10_26_2020	4.078	2.896	5.876	1	1	1
4_D_28_P9	PCOM	4	D	28	2.1	P9	1	02_27_2020	06_18_2020	10_26_2020	4.42	4.503	6.707	1	1	1
5_A_21_M1	MCAP	5	A	21	1	M1	12	02_27_2020	06_18_2020	10_26_2020	6.535	10.888	15.62	1	1	1
5_A_21_M2	MCAP	5	A	21	1	M2	13	02_27_2020	06_18_2020	10_26_2020	5.368	9.043	7.644	1	1	1
5_A_21_M3	MCAP	5	A	21	1	M3	16	02_27_2020	06_18_2020	10_26_2020	3.922	5.764	5.685	1	1	1
5_A_21_M4	MCAP	5	A	21	1	M4	17	02_27_2020	06_18_2020	10_26_2020	4.255	7.347	12.882	1	1	1
5_A_21_M5	MCAP	5	A	21	1	M5	15	02_27_2020	06_18_2020	10_26_2020	4.537	7.497	8.958	1	1	1
5_A_21_M6	MCAP	5	A	21	1	M6	14	02_27_2020	06_18_2020	10_26_2020	4.185	6.895	15.218	1	1	1
5_A_21_M7	MCAP	5	A	21	1	M7	10	02_27_2020	06_18_2020	10_26_2020	4.752	7.138	2.105	1	1	1
5_A_21_M8	MCAP	5	A	21	1	M8	11	02_27_2020	06_18_2020	10_26_2020	5.257	7.337	12.008	1	1	1
5_A_21_M9	MCAP	5	A	21	1	M9	18	02_27_2020	06_18_2020	10_26_2020	4.464	7.343	9.569	1	1	1
5_A_21_P1	PCOM	5	A	21	1	P1	6	02_27_2020	06_18_2020	10_26_2020	4.572	0	0	1	0	0
5_A_21_P2	PCOM	5	A	21	1	P2	7	02_27_2020	06_18_2020	10_26_2020	2.852	4.216	6.599	1	1	1
5_A_21_P3	PCOM	5	A	21	1	P3	2	02_27_2020	06_18_2020	10_26_2020	4.174	5.32	6.102	1	1	1
5_A_21_P4	PCOM	5	A	21	1	P4	1	02_27_2020	06_18_2020	10_26_2020	3.893	5.635	8.512	1	1	1
5_A_21_P5	PCOM	5	A	21	1	P5	4	02_27_2020	06_18_2020	10_26_2020	3.534	4.984	6.42	1	1	1
5_A_21_P6	PCOM	5	A	21	1	P6	8	02_27_2020	06_18_2020	10_26_2020	3.206	4.356	6.9	1	1	1
5_A_21_P7	PCOM	5	A	21	1	P7	3	02_27_2020	06_18_2020	10_26_2020	3.223	5.019	6.889	1	1	1
5_A_21_P8	PCOM	5	A	21	1	P8	5	02_27_2020	06_18_2020	10_26_2020	6.315	8.645	10.05	1	1	1
5_A_21_P9	PCOM	5	A	21	1	P9	9	02_27_2020	06_18_2020	10_26_2020	2.978	4.786	8.843	1	1	1
5_B_22_M1	MCAP	5	B	22	1	M1	15	02_27_2020	06_18_2020	10_26_2020	2.745	2.791	3.763	1	1	1
5_B_22_M2	MCAP	5	B	22	1	M2	14	02_27_2020	06_18_2020	10_26_2020	3.42	0	0	1	0	0
5_B_22_M3	MCAP	5	B	22	1	M3	12	02_27_2020	06_18_2020	10_26_2020	4.716	0	0	1	0	0
5_B_22_M4	MCAP	5	B	22	1	M4	11	02_27_2020	06_18_2020	10_26_2020	3.609	0	0	1	0	0
5_B_22_M5	MCAP	5	B	22	1	M5	10	02_27_2020	06_18_2020	10_26_2020	4.192	4.856	4.845	1	1	1
5_B_22_M6	MCAP	5	B	22	1	M6	18	02_27_2020	06_18_2020	10_26_2020	3.236	5.971	9.166	1	1	1
5_B_22_M7	MCAP	5	B	22	1	M7	13	02_27_2020	06_18_2020	10_26_2020	4.062	0	0	1	0	0
5_B_22_M8	MCAP	5	B	22	1	M8	16	02_27_2020	06_18_2020	10_26_2020	3.929	0	0	1	0	0
5_B_22_M9	MCAP	5	B	22	1	M9	17	02_27_2020	06_18_2020	10_26_2020	4.36	0	0	1	0	0
5_B_22_P1	PCOM	5	B	22	1	P1	1	02_27_2020	06_18_2020	10_26_2020	4.513	5.094	6.645	1	1	1
5_B_22_P2	PCOM	5	B	22	1	P2	8	02_27_2020	06_18_2020	10_26_2020	4.07	3.55	3.19	1	1	1
5_B_22_P3	PCOM	5	B	22	1	P3	7	02_27_2020	06_18_2020	10_26_2020	3.2	5.041	0	1	1	0
5_B_22_P4	PCOM	5	B	22	1	P4	9	02_27_2020	06_18_2020	10_26_2020	3.156	0	0	1	0	0
5_B_22_P5	PCOM	5	B	22	1	P5	2	02_27_2020	06_18_2020	10_26_2020	2.123	0	0	1	0	0
5_B_22_P6	PCOM	5	B	22	1	P6	5	02_27_2020	06_18_2020	10_26_2020	2.622	0.614	0	1	1	0
5_B_22_P7	PCOM	5	B	22	1	P7	6	02_27_2020	06_18_2020	10_26_2020	2.62	4.654	10.119	1	1	1
5_B_22_P8	PCOM	5	B	22	1	P8	4	02_27_2020	06_18_2020	10_26_2020	2.848	3.552	4.812	1	1	1
5_B_22_P9	PCOM	5	B	22	1	P9	3	02_27_2020	06_18_2020	10_26_2020	3.655	5.749	8.458	1	1	1
5_C_23_M1	MCAP	5	C	23	1	M1	17	02_27_2020	06_18_2020	10_26_2020	3.812	0	0	1	0	0
5_C_23_M2	MCAP	5	C	23	1	M2	16	02_27_2020	06_18_2020	10_26_2020	3.509	0	0	1	0	0
5_C_23_M3	MCAP	5	C	23	1	M3	15	02_27_2020	06_18_2020	10_26_2020	3.476	1.399	0	1	1	0
5_C_23_M4	MCAP	5	C	23	1	M4	18	02_27_2020	06_18_2020	10_26_2020	4.462	8.784	24.865	1	1	1
5_C_23_M5	MCAP	5	C	23	1	M5	12	02_27_2020	06_18_2020	10_26_2020	3.31	0	0	1	0	0
5_C_23_M6	MCAP	5	C	23	1	M6	10	02_27_2020	06_18_2020	10_26_2020	3.441	5.334	9.922	1	1	1
5_C_23_M7	MCAP	5	C	23	1	M7	14	02_27_2020	06_18_2020	10_26_2020	4.078	0	0	1	0	0
5_C_23_M8	MCAP	5	C	23	1	M8	13	02_27_2020	06_18_2020	10_26_2020	5.59	7.994	8.366	1	1	1
5_C_23_M9	MCAP	5	C	23	1	M9	11	02_27_2020	06_18_2020	10_26_2020	4.18	0	0	1	0	0
5_C_23_P1	PCOM	5	C	23	1	P1	9	02_27_2020	06_18_2020	10_26_2020	2.933	0	0	1	0	0
5_C_23_P2	PCOM	5	C	23	1	P2	5	02_27_2020	06_18_2020	10_26_2020	3.46	0	0	1	0	0
5_C_23_P3	PCOM	5	C	23	1	P3	6	02_27_2020	06_18_2020	10_26_2020	1.944	0	0	1	0	0
5_C_23_P4	PCOM	5	C	23	1	P4	4	02_27_2020	06_18_2020	10_26_2020	2.667	0	0	1	0	0
5_C_23_P5	PCOM	5	C	23	1	P5	7	02_27_2020	06_18_2020	10_26_2020	3.286	0	0	1	0	0
5_C_23_P6	PCOM	5	C	23	1	P6	3	02_27_2020	06_18_2020	10_26_2020	2.609	0	0	1	0	0
5_C_23_P7	PCOM	5	C	23	1	P7	1	02_27_2020	06_18_2020	10_26_2020	2.53	0	0	1	0	0
5_C_23_P8	PCOM	5	C	23	1	P8	2	02_27_2020	06_18_2020	10_26_2020	2.775	0	0	1	0	0
5_C_23_P9	PCOM	5	C	23	1	P9	8	02_27_2020	06_18_2020	10_26_2020	3.456	0	0	1	0	0
5_D_24_M1	MCAP	5	D	24	1	M1	10	02_27_2020	06_18_2020	10_26_2020	4.664	8.414	0	1	1	0
5_D_24_M2	MCAP	5	D	24	1	M2	12	02_27_2020	06_18_2020	10_26_2020	5.03	4.551	0	1	1	0
5_D_24_M3	MCAP	5	D	24	1	M3	11	02_27_2020	06_18_2020	10_26_2020	4.476	2.478	0	1	1	0
5_D_24_M4	MCAP	5	D	24	1	M4	15	02_27_2020	06_18_2020	10_26_2020	4.202	7.367	0	1	1	0
5_D_24_M5	MCAP	5	D	24	1	M5	14	02_27_2020	06_18_2020	10_26_2020	4.102	6.186	7.094	1	1	1
5_D_24_M6	MCAP	5	D	24	1	M6	17	02_27_2020	06_18_2020	10_26_2020	4.551	8.159	11.375	1	1	1
5_D_24_M7	MCAP	5	D	24	1	M7	16	02_27_2020	06_18_2020	10_26_2020	5.167	6.314	9.389	1	1	1
5_D_24_M8	MCAP	5	D	24	1	M8	18	02_27_2020	06_18_2020	10_26_2020	3.092	4.789	5.215	1	1	1
5_D_24_M9	MCAP	5	D	24	1	M9	13	02_27_2020	06_18_2020	10_26_2020	2.707	2.712	0	1	1	0
5_D_24_P1	PCOM	5	D	24	1	P1	2	02_27_2020	06_18_2020	10_26_2020	3.428	0	0	1	0	0
5_D_24_P2	PCOM	5	D	24	1	P2	3	02_27_2020	06_18_2020	10_26_2020	1.725	1.484	0	1	1	0
5_D_24_P3	PCOM	5	D	24	1	P3	8	02_27_2020	06_18_2020	10_26_2020	1.822	0.48	1.077	1	1	1
5_D_24_P4	PCOM	5	D	24	1	P4	6	02_27_2020	06_18_2020	10_26_2020	5.077	6.491	0	1	1	0
5_D_24_P5	PCOM	5	D	24	1	P5	5	03_21_2020	06_18_2020	10_26_2020	1.181	2.228	0	1	1	0
5_D_24_P6	PCOM	5	D	24	1	P6	4	02_27_2020	06_18_2020	10_26_2020	2.357	2.907	0	1	1	0
5_D_24_P7	PCOM	5	D	24	1	P7	9	02_27_2020	06_18_2020	10_26_2020	2.596	0.964	2.547	1	1	1
5_D_24_P8	PCOM	5	D	24	1	P8	7	02_27_2020	06_18_2020	10_26_2020	3.869	0	0	1	0	0
5_D_24_P9	PCOM	5	D	24	1	P9	1	02_27_2020	06_18_2020	10_26_2020	4.312	4.357	0	1	1	0
6_A_17_M1	MCAP	6	A	17	1.4	M1	12	02_27_2020	06_18_2020	10_27_2020	3.132	6.871	6.961	1	1	1
6_A_17_M2	MCAP	6	A	17	1.4	M2	13	02_27_2020	06_18_2020	10_27_2020	3.772	7.096	0	1	1	0
6_A_17_M3	MCAP	6	A	17	1.4	M3	16	02_27_2020	06_18_2020	10_27_2020	3.348	0	0	1	0	0
6_A_17_M4	MCAP	6	A	17	1.4	M4	17	02_27_2020	06_18_2020	10_27_2020	3.284	5.562	0	1	1	0
6_A_17_M5	MCAP	6	A	17	1.4	M5	15	02_27_2020	06_18_2020	10_27_2020	3.51	7.507	7.154	1	1	1
6_A_17_M6	MCAP	6	A	17	1.4	M6	14	02_27_2020	06_18_2020	10_27_2020	3.101	5.905	0	1	1	0
6_A_17_M7	MCAP	6	A	17	1.4	M7	10	02_27_2020	06_18_2020	10_27_2020	3.808	7.896	0	1	1	0
6_A_17_M8	MCAP	6	A	17	1.4	M8	11	02_27_2020	06_18_2020	10_27_2020	3.225	6.289	6.816	1	1	1
6_A_17_M9	MCAP	6	A	17	1.4	M9	18	02_27_2020	06_18_2020	10_27_2020	4.921	6.831	0	1	1	0
6_A_17_P1	PCOM	6	A	17	1.4	P1	6	02_27_2020	06_18_2020	10_27_2020	2.772	4.095	6.071	1	1	1
6_A_17_P2	PCOM	6	A	17	1.4	P2	7	02_27_2020	06_18_2020	10_27_2020	3.758	4.36	3.27	1	1	1
6_A_17_P3	PCOM	6	A	17	1.4	P3	2	02_27_2020	06_18_2020	10_27_2020	2.922	0	0	1	0	0
6_A_17_P4	PCOM	6	A	17	1.4	P4	1	02_27_2020	06_18_2020	10_27_2020	2.354	3.625	6.32	1	1	1
6_A_17_P5	PCOM	6	A	17	1.4	P5	4	02_27_2020	06_18_2020	10_27_2020	4.129	5.819	8.648	1	1	1
6_A_17_P6	PCOM	6	A	17	1.4	P6	8	02_27_2020	06_18_2020	10_27_2020	3.233	5.651	8.395	1	1	1
6_A_17_P7	PCOM	6	A	17	1.4	P7	3	02_27_2020	06_18_2020	10_27_2020	2.468	3.241	5.038	1	1	1
6_A_17_P8	PCOM	6	A	17	1.4	P8	5	02_27_2020	06_18_2020	10_27_2020	3.2	0	0	1	0	0
6_A_17_P9	PCOM	6	A	17	1.4	P9	9	02_27_2020	06_18_2020	10_27_2020	3.849	5.05	10.608	1	1	1
6_B_18_M1	MCAP	6	B	18	1.4	M1	15	02_27_2020	06_18_2020	10_27_2020	5.356	7.081	0	1	1	0
6_B_18_M2	MCAP	6	B	18	1.4	M2	14	02_27_2020	06_18_2020	10_27_2020	5.497	6.06	0	1	1	0
6_B_18_M3	MCAP	6	B	18	1.4	M3	12	02_27_2020	06_18_2020	10_27_2020	4.269	0	0	1	0	0
6_B_18_M4	MCAP	6	B	18	1.4	M4	11	02_27_2020	06_18_2020	10_27_2020	3.578	6.06	0.744	1	1	1
6_B_18_M5	MCAP	6	B	18	1.4	M5	10	02_27_2020	06_18_2020	10_27_2020	3.58	5.18	0	1	1	0
6_B_18_M6	MCAP	6	B	18	1.4	M6	18	02_27_2020	06_18_2020	10_27_2020	4.029	0	0	1	0	0
6_B_18_M7	MCAP	6	B	18	1.4	M7	13	02_27_2020	06_18_2020	10_27_2020	3.786	5.18	0	1	1	0
6_B_18_M8	MCAP	6	B	18	1.4	M8	16	02_27_2020	06_18_2020	10_27_2020	2.589	3.373	0	1	1	0
6_B_18_M9	MCAP	6	B	18	1.4	M9	17	02_27_2020	06_18_2020	10_27_2020	3.259	0	0	1	0	0
6_B_18_P1	PCOM	6	B	18	1.4	P1	1	02_27_2020	06_18_2020	10_27_2020	3.93	0	0	1	0	0
6_B_18_P2	PCOM	6	B	18	1.4	P2	8	02_27_2020	06_18_2020	10_27_2020	3.76	0.588	1.697	1	1	1
6_B_18_P3	PCOM	6	B	18	1.4	P3	7	02_27_2020	06_18_2020	10_27_2020	2.893	0	0	1	0	0
6_B_18_P4	PCOM	6	B	18	1.4	P4	9	02_27_2020	06_18_2020	10_27_2020	2.7	3.632	9.896	1	1	1
6_B_18_P5	PCOM	6	B	18	1.4	P5	2	03_21_2020	06_18_2020	10_27_2020	2.898	0	0	1	0	0
6_B_18_P6	PCOM	6	B	18	1.4	P6	5	02_27_2020	06_18_2020	10_27_2020	3.613	2.984	5.798	1	1	1
6_B_18_P7	PCOM	6	B	18	1.4	P7	6	02_27_2020	06_18_2020	10_27_2020	3.853	0	0	1	0	0
6_B_18_P8	PCOM	6	B	18	1.4	P8	4	03_21_2020	06_18_2020	10_27_2020	3.642	0	0	1	0	0
6_B_18_P9	PCOM	6	B	18	1.4	P9	3	02_27_2020	06_18_2020	10_27_2020	3.035	0.411	2.94	1	1	1
6_C_19_M1	MCAP	6	C	19	1.4	M1	17	02_27_2020	06_18_2020	10_27_2020	3.862	0	0	1	0	0
6_C_19_M2	MCAP	6	C	19	1.4	M2	16	02_27_2020	06_18_2020	10_27_2020	5.384	0	0	1	0	0
6_C_19_M3	MCAP	6	C	19	1.4	M3	15	02_27_2020	06_18_2020	10_27_2020	5.208	0	0	1	0	0
6_C_19_M4	MCAP	6	C	19	1.4	M4	18	02_27_2020	06_18_2020	10_27_2020	4.854	0	0	1	0	0
6_C_19_M5	MCAP	6	C	19	1.4	M5	12	02_27_2020	06_18_2020	10_27_2020	3.176	3.777	0.89	1	1	1
6_C_19_M6	MCAP	6	C	19	1.4	M6	10	02_27_2020	06_18_2020	10_27_2020	3.519	0	0	1	0	0
6_C_19_M7	MCAP	6	C	19	1.4	M7	14	02_27_2020	06_18_2020	10_27_2020	3.546	0	0	1	0	0
6_C_19_M8	MCAP	6	C	19	1.4	M8	13	02_27_2020	06_18_2020	10_27_2020	5.45	4.403	0	1	1	0
6_C_19_M9	MCAP	6	C	19	1.4	M9	11	02_27_2020	06_18_2020	10_27_2020	5.133	0	0	1	0	0
6_C_19_P1	PCOM	6	C	19	1.4	P1	9	02_27_2020	06_18_2020	10_27_2020	4.575	0	0	1	0	0
6_C_19_P2	PCOM	6	C	19	1.4	P2	5	02_27_2020	06_18_2020	10_27_2020	4.155	0	0	1	0	0
6_C_19_P3	PCOM	6	C	19	1.4	P3	6	02_27_2020	06_18_2020	10_27_2020	4.131	0	0	1	0	0
6_C_19_P4	PCOM	6	C	19	1.4	P4	4	02_27_2020	06_18_2020	10_27_2020	3.026	5.751	11.693	1	1	1
6_C_19_P5	PCOM	6	C	19	1.4	P5	7	02_27_2020	06_18_2020	10_27_2020	3.075	1.38	3.726	1	1	1
6_C_19_P6	PCOM	6	C	19	1.4	P6	3	02_27_2020	06_18_2020	10_27_2020	3.505	0	0	1	0	0
6_C_19_P7	PCOM	6	C	19	1.4	P7	1	02_27_2020	06_18_2020	10_27_2020	5.217	6.84	13.612	1	1	1
6_C_19_P8	PCOM	6	C	19	1.4	P8	2	02_27_2020	06_18_2020	10_27_2020	3.026	1.626	1.567	1	1	1
6_C_19_P9	PCOM	6	C	19	1.4	P9	8	02_27_2020	06_18_2020	10_27_2020	3.094	0	0	1	0	0
6_D_20_M1	MCAP	6	D	20	1.4	M1	10	02_27_2020	06_18_2020	10_27_2020	4.358	7.051	0	1	1	0
6_D_20_M2	MCAP	6	D	20	1.4	M2	12	02_27_2020	06_18_2020	10_27_2020	6.034	9.026	0	1	1	0
6_D_20_M3	MCAP	6	D	20	1.4	M3	11	02_27_2020	06_18_2020	10_27_2020	3.268	6.058	4.071	1	1	1
6_D_20_M4	MCAP	6	D	20	1.4	M4	15	02_27_2020	06_18_2020	10_27_2020	4.481	6.292	0	1	1	0
6_D_20_M5	MCAP	6	D	20	1.4	M5	14	02_27_2020	06_18_2020	10_27_2020	2.864	4.185	4.886	1	1	1
6_D_20_M6	MCAP	6	D	20	1.4	M6	17	02_27_2020	06_18_2020	10_27_2020	3.984	6.023	5.401	1	1	1
6_D_20_M7	MCAP	6	D	20	1.4	M7	16	02_27_2020	06_18_2020	10_27_2020	4.16	7.832	3.428	1	1	1
6_D_20_M8	MCAP	6	D	20	1.4	M8	18	02_27_2020	06_18_2020	10_27_2020	3.741	4.611	3.799	1	1	1
6_D_20_M9	MCAP	6	D	20	1.4	M9	13	02_27_2020	06_18_2020	10_27_2020	4.324	5.872	0	1	1	0
6_D_20_P1	PCOM	6	D	20	1.4	P1	2	02_27_2020	06_18_2020	10_27_2020	4.456	1.629	0	1	1	0
6_D_20_P2	PCOM	6	D	20	1.4	P2	3	03_21_2020	06_18_2020	10_27_2020	1.776	3.175	7.121	1	1	1
6_D_20_P3	PCOM	6	D	20	1.4	P3	8	02_27_2020	06_18_2020	10_27_2020	2.097	1.968	3.588	1	1	1
6_D_20_P4	PCOM	6	D	20	1.4	P4	6	02_27_2020	06_18_2020	10_27_2020	1.595	2.234	0	1	1	0
6_D_20_P5	PCOM	6	D	20	1.4	P5	5	02_27_2020	06_18_2020	10_27_2020	2.952	3.681	7.677	1	1	1
6_D_20_P6	PCOM	6	D	20	1.4	P6	4	02_27_2020	06_18_2020	10_27_2020	3.46	4.962	12.034	1	1	1
6_D_20_P7	PCOM	6	D	20	1.4	P7	9	02_27_2020	06_18_2020	10_27_2020	3.58	0	1.725	1	0	1
6_D_20_P8	PCOM	6	D	20	1.4	P8	7	02_27_2020	06_18_2020	10_27_2020	6.109	3.849	6.134	1	1	1
6_D_20_P9	PCOM	6	D	20	1.4	P9	1	02_27_2020	06_18_2020	10_27_2020	1.969	3.176	9.443	1	1	1
7_A_13_M1	MCAP	7	A	13	1.1	M1	12	02_27_2020	06_19_2020	10_27_2020	3.512	5.136	7.684	1	1	1
7_A_13_M2	MCAP	7	A	13	1.1	M2	13	02_27_2020	06_19_2020	10_27_2020	4.476	2.42	0	1	1	0
7_A_13_M3	MCAP	7	A	13	1.1	M3	16	02_27_2020	06_19_2020	10_27_2020	4.497	6.526	0	1	1	0
7_A_13_M4	MCAP	7	A	13	1.1	M4	17	02_27_2020	06_19_2020	10_27_2020	5.242	6.08	9.214	1	1	1
7_A_13_M5	MCAP	7	A	13	1.1	M5	15	02_27_2020	06_19_2020	10_27_2020	6.032	3.81	0	1	1	0
7_A_13_M6	MCAP	7	A	13	1.1	M6	14	02_27_2020	06_19_2020	10_27_2020	3.508	0	0	1	0	0
7_A_13_M7	MCAP	7	A	13	1.1	M7	10	02_27_2020	06_19_2020	10_27_2020	4.617	4.159	6.201	1	1	1
7_A_13_M8	MCAP	7	A	13	1.1	M8	11	02_27_2020	06_19_2020	10_27_2020	4.051	4.776	6.883	1	1	1
7_A_13_M9	MCAP	7	A	13	1.1	M9	18	02_27_2020	06_19_2020	10_27_2020	3.46	4.584	0	1	1	0
7_A_13_P1	PCOM	7	A	13	1.1	P1	6	02_27_2020	06_19_2020	10_27_2020	4.086	4.969	6.665	1	1	1
7_A_13_P2	PCOM	7	A	13	1.1	P2	7	02_27_2020	06_19_2020	10_27_2020	3.855	4.661	4.997	1	1	1
7_A_13_P3	PCOM	7	A	13	1.1	P3	2	02_27_2020	06_19_2020	10_27_2020	3.156	3.97	5.129	1	1	1
7_A_13_P4	PCOM	7	A	13	1.1	P4	1	02_27_2020	06_19_2020	10_27_2020	2.158	3.529	5.462	1	1	1
7_A_13_P5	PCOM	7	A	13	1.1	P5	4	02_27_2020	06_19_2020	10_27_2020	2.841	3.724	4.989	1	1	1
7_A_13_P6	PCOM	7	A	13	1.1	P6	8	02_27_2020	06_19_2020	10_27_2020	3.676	3.668	4.598	1	1	1
7_A_13_P7	PCOM	7	A	13	1.1	P7	3	02_27_2020	06_19_2020	10_27_2020	2.691	4.539	8.007	1	1	1
7_A_13_P8	PCOM	7	A	13	1.1	P8	5	02_27_2020	06_19_2020	10_27_2020	4.96	6.058	6.463	1	1	1
7_A_13_P9	PCOM	7	A	13	1.1	P9	9	02_27_2020	06_19_2020	10_27_2020	4.429	5.468	7.74	1	1	1
7_B_14_M1	MCAP	7	B	14	1.1	M1	15	02_27_2020	06_19_2020	10_27_2020	4.809	7.782	8.637	1	1	1
7_B_14_M2	MCAP	7	B	14	1.1	M2	14	02_27_2020	06_19_2020	10_27_2020	4.052	5.391	0	1	1	0
7_B_14_M3	MCAP	7	B	14	1.1	M3	12	02_27_2020	06_19_2020	10_27_2020	5.101	0	0	1	0	0
7_B_14_M4	MCAP	7	B	14	1.1	M4	11	02_27_2020	06_19_2020	10_27_2020	3.68	5.214	7.892	1	1	1
7_B_14_M5	MCAP	7	B	14	1.1	M5	10	02_27_2020	06_19_2020	10_27_2020	4.506	2.678	1.763	1	1	1
7_B_14_M6	MCAP	7	B	14	1.1	M6	18	02_27_2020	06_19_2020	10_27_2020	4.195	6.901	10.882	1	1	1
7_B_14_M7	MCAP	7	B	14	1.1	M7	13	02_27_2020	06_19_2020	10_27_2020	4.294	7.807	10.397	1	1	1
7_B_14_M8	MCAP	7	B	14	1.1	M8	16	02_27_2020	06_19_2020	10_27_2020	4.24	0	0	1	0	0
7_B_14_M9	MCAP	7	B	14	1.1	M9	17	02_27_2020	06_19_2020	10_27_2020	4.481	6.7	0	1	1	0
7_B_14_P1	PCOM	7	B	14	1.1	P1	1	02_27_2020	06_19_2020	10_27_2020	2.365	2.672	2.7	1	1	1
7_B_14_P2	PCOM	7	B	14	1.1	P2	8	02_27_2020	06_19_2020	10_27_2020	3.01	4.212	6.479	1	1	1
7_B_14_P3	PCOM	7	B	14	1.1	P3	7	02_27_2020	06_19_2020	10_27_2020	2.771	3.166	0	1	1	0
7_B_14_P4	PCOM	7	B	14	1.1	P4	9	02_27_2020	06_19_2020	10_27_2020	2.814	4.519	9.193	1	1	1
7_B_14_P5	PCOM	7	B	14	1.1	P5	2	02_27_2020	06_19_2020	10_27_2020	2.684	3.146	5.005	1	1	1
7_B_14_P6	PCOM	7	B	14	1.1	P6	5	02_27_2020	06_19_2020	10_27_2020	3.247	5.048	8.582	1	1	1
7_B_14_P7	PCOM	7	B	14	1.1	P7	6	02_27_2020	06_19_2020	10_27_2020	1.452	2.574	4.74	1	1	1
7_B_14_P8	PCOM	7	B	14	1.1	P8	4	02_27_2020	06_19_2020	10_27_2020	2.844	0	0	1	0	0
7_B_14_P9	PCOM	7	B	14	1.1	P9	3	02_27_2020	06_19_2020	10_27_2020	5.828	7.613	9.519	1	1	1
7_C_15_M1	MCAP	7	C	15	1.1	M1	17	02_27_2020	06_19_2020	10_27_2020	4.212	0	0	1	0	0
7_C_15_M2	MCAP	7	C	15	1.1	M2	16	02_27_2020	06_19_2020	10_27_2020	3.616	2.588	0	1	1	0
7_C_15_M3	MCAP	7	C	15	1.1	M3	15	02_27_2020	06_19_2020	10_27_2020	4	0	0	1	0	0
7_C_15_M4	MCAP	7	C	15	1.1	M4	18	02_27_2020	06_19_2020	10_27_2020	4.632	5.862	9.556	1	1	1
7_C_15_M5	MCAP	7	C	15	1.1	M5	12	02_27_2020	06_19_2020	10_27_2020	2.895	3.051	0	1	1	0
7_C_15_M6	MCAP	7	C	15	1.1	M6	10	02_27_2020	06_19_2020	10_27_2020	5.458	0	0	1	0	0
7_C_15_M7	MCAP	7	C	15	1.1	M7	14	03_21_2020	06_19_2020	10_27_2020	3.305	0	0	1	0	0
7_C_15_M8	MCAP	7	C	15	1.1	M8	13	02_27_2020	06_19_2020	10_27_2020	4.392	0	0	1	0	0
7_C_15_M9	MCAP	7	C	15	1.1	M9	11	02_27_2020	06_19_2020	10_27_2020	3.601	0	0	1	0	0
7_C_15_P1	PCOM	7	C	15	1.1	P1	9	02_27_2020	06_19_2020	10_27_2020	3.771	0	0	1	0	0
7_C_15_P2	PCOM	7	C	15	1.1	P2	5	02_27_2020	06_19_2020	10_27_2020	4.651	0	0	1	0	0
7_C_15_P3	PCOM	7	C	15	1.1	P3	6	02_27_2020	06_19_2020	10_27_2020	4.591	2.946	8.315	1	1	1
7_C_15_P4	PCOM	7	C	15	1.1	P4	4	02_27_2020	06_19_2020	10_27_2020	2.354	3.025	8.63	1	1	1
7_C_15_P5	PCOM	7	C	15	1.1	P5	7	03_21_2020	06_19_2020	10_27_2020	4.704	2.294	10.125	1	1	1
7_C_15_P6	PCOM	7	C	15	1.1	P6	3	02_27_2020	06_19_2020	10_27_2020	2.428	3.411	8.119	1	1	1
7_C_15_P7	PCOM	7	C	15	1.1	P7	1	02_27_2020	06_19_2020	10_27_2020	3.087	0.16	0	1	1	0
7_C_15_P8	PCOM	7	C	15	1.1	P8	2	02_27_2020	06_19_2020	10_27_2020	4.384	4.855	9.615	1	1	1
7_C_15_P9	PCOM	7	C	15	1.1	P9	8	02_27_2020	06_19_2020	10_27_2020	3.863	4.471	9.501	1	1	1
7_D_16_M1	MCAP	7	D	16	1.1	M1	10	02_27_2020	06_19_2020	10_27_2020	2.578	6.937	7.993	1	1	1
7_D_16_M2	MCAP	7	D	16	1.1	M2	12	02_27_2020	06_19_2020	10_27_2020	3.643	6.247	6.342	1	1	1
7_D_16_M3	MCAP	7	D	16	1.1	M3	11	02_27_2020	06_19_2020	10_27_2020	3.779	5.055	2.316	1	1	1
7_D_16_M4	MCAP	7	D	16	1.1	M4	15	02_27_2020	06_19_2020	10_27_2020	4.38	8.061	12.216	1	1	1
7_D_16_M5	MCAP	7	D	16	1.1	M5	14	02_27_2020	06_19_2020	10_27_2020	4.226	7.57	1.762	1	1	1
7_D_16_M6	MCAP	7	D	16	1.1	M6	17	02_27_2020	06_19_2020	10_27_2020	3.036	8.081	9.089	1	1	1
7_D_16_M7	MCAP	7	D	16	1.1	M7	16	03_21_2020	06_19_2020	10_27_2020	3.49	6.428	0	1	1	0
7_D_16_M8	MCAP	7	D	16	1.1	M8	18	02_27_2020	06_19_2020	10_27_2020	3.558	6.826	5.347	1	1	1
7_D_16_M9	MCAP	7	D	16	1.1	M9	13	02_27_2020	06_19_2020	10_27_2020	5.313	10.323	0	1	1	0
7_D_16_P1	PCOM	7	D	16	1.1	P1	2	02_27_2020	06_19_2020	10_27_2020	3.062	4.117	0	1	1	0
7_D_16_P2	PCOM	7	D	16	1.1	P2	3	02_27_2020	06_19_2020	10_27_2020	3.145	3.055	4.303	1	1	1
7_D_16_P3	PCOM	7	D	16	1.1	P3	8	02_27_2020	06_19_2020	10_27_2020	1.234	1.833	0	1	1	0
7_D_16_P4	PCOM	7	D	16	1.1	P4	6	02_27_2020	06_19_2020	10_27_2020	3.139	0	0	1	0	0
7_D_16_P5	PCOM	7	D	16	1.1	P5	5	02_27_2020	06_19_2020	10_27_2020	2.588	2.933	4.404	1	1	1
7_D_16_P6	PCOM	7	D	16	1.1	P6	4	02_27_2020	06_19_2020	10_27_2020	3.901	6.185	8.688	1	1	1
7_D_16_P7	PCOM	7	D	16	1.1	P7	9	02_27_2020	06_19_2020	10_27_2020	2.822	0	0	1	0	0
7_D_16_P8	PCOM	7	D	16	1.1	P8	7	02_27_2020	06_19_2020	10_27_2020	3.272	3.422	0	1	1	0
7_D_16_P9	PCOM	7	D	16	1.1	P9	1	02_27_2020	06_19_2020	10_27_2020	3.628	0.979	1.883	1	1	1
8_A_9_M1	MCAP	8	A	9	1.4	M1	12	02_27_2020	06_19_2020	10_27_2020	4.857	6.062	1.615	1	1	1
8_A_9_M2	MCAP	8	A	9	1.4	M2	13	02_27_2020	06_19_2020	10_27_2020	5.45	8.457	10.222	1	1	1
8_A_9_M3	MCAP	8	A	9	1.4	M3	16	02_27_2020	06_19_2020	10_27_2020	4.482	5.754	0	1	1	0
8_A_9_M4	MCAP	8	A	9	1.4	M4	17	02_27_2020	06_19_2020	10_27_2020	5.335	7.66	0	1	1	0
8_A_9_M5	MCAP	8	A	9	1.4	M5	15	02_27_2020	06_19_2020	10_27_2020	5.222	8.839	9.811	1	1	1
8_A_9_M6	MCAP	8	A	9	1.4	M6	14	02_27_2020	06_19_2020	10_27_2020	5.299	5.174	0	1	1	0
8_A_9_M7	MCAP	8	A	9	1.4	M7	10	02_27_2020	06_19_2020	10_27_2020	3.689	5.784	0	1	1	0
8_A_9_M8	MCAP	8	A	9	1.4	M8	11	02_27_2020	06_19_2020	10_27_2020	4.154	6.62	7.563	1	1	1
8_A_9_M9	MCAP	8	A	9	1.4	M9	18	02_27_2020	06_19_2020	10_27_2020	3.975	5.75	7.231	1	1	1
8_A_9_P1	PCOM	8	A	9	1.4	P1	6	02_27_2020	06_19_2020	10_27_2020	6.101	0	0	1	0	0
8_A_9_P2	PCOM	8	A	9	1.4	P2	7	02_27_2020	06_19_2020	10_27_2020	5.038	6.564	9.797	1	1	1
8_A_9_P3	PCOM	8	A	9	1.4	P3	2	02_27_2020	06_19_2020	10_27_2020	2.541	2.362	4.421	1	1	1
8_A_9_P4	PCOM	8	A	9	1.4	P4	1	02_27_2020	06_19_2020	10_27_2020	2.792	4.938	10.323	1	1	1
8_A_9_P5	PCOM	8	A	9	1.4	P5	4	02_27_2020	06_19_2020	10_27_2020	2.645	4.274	9.484	1	1	1
8_A_9_P6	PCOM	8	A	9	1.4	P6	8	02_27_2020	06_19_2020	10_27_2020	3.398	4.713	9.881	1	1	1
8_A_9_P7	PCOM	8	A	9	1.4	P7	3	02_27_2020	06_19_2020	10_27_2020	4.29	5.584	9.27	1	1	1
8_A_9_P8	PCOM	8	A	9	1.4	P8	5	02_27_2020	06_19_2020	10_27_2020	2.987	4.439	7.812	1	1	1
8_A_9_P9	PCOM	8	A	9	1.4	P9	9	02_27_2020	06_19_2020	10_27_2020	4.462	4.466	0	1	1	0
8_B_10_M1	MCAP	8	B	10	1.4	M1	15	02_27_2020	06_19_2020	10_27_2020	4.662	6.894	9.109	1	1	1
8_B_10_M2	MCAP	8	B	10	1.4	M2	14	02_27_2020	06_19_2020	10_27_2020	3.533	4.973	0	1	1	0
8_B_10_M3	MCAP	8	B	10	1.4	M3	12	02_27_2020	06_19_2020	10_27_2020	4.692	11.61	6.004	1	1	1
8_B_10_M4	MCAP	8	B	10	1.4	M4	11	02_27_2020	06_19_2020	10_27_2020	4.191	6.299	2.585	1	1	1
8_B_10_M5	MCAP	8	B	10	1.4	M5	10	02_27_2020	06_19_2020	10_27_2020	2.79	3.38	4.051	1	1	1
8_B_10_M6	MCAP	8	B	10	1.4	M6	18	02_27_2020	06_19_2020	10_27_2020	3.351	7.176	9.697	1	1	1
8_B_10_M7	MCAP	8	B	10	1.4	M7	13	03_21_2020	06_19_2020	10_27_2020	2.072	3.441	3.547	1	1	1
8_B_10_M8	MCAP	8	B	10	1.4	M8	16	02_27_2020	06_19_2020	10_27_2020	4.347	6.627	9.776	1	1	1
8_B_10_M9	MCAP	8	B	10	1.4	M9	17	02_27_2020	06_19_2020	10_27_2020	3.105	5.68	7.468	1	1	1
8_B_10_P1	PCOM	8	B	10	1.4	P1	1	02_27_2020	06_19_2020	10_27_2020	3.333	0	0	1	0	0
8_B_10_P2	PCOM	8	B	10	1.4	P2	8	02_27_2020	06_19_2020	10_27_2020	4.624	0	0	1	0	0
8_B_10_P3	PCOM	8	B	10	1.4	P3	7	02_27_2020	06_19_2020	10_27_2020	2.592	0	0	1	0	0
8_B_10_P4	PCOM	8	B	10	1.4	P4	9	02_27_2020	06_19_2020	10_27_2020	2.138	0	0	1	0	0
8_B_10_P5	PCOM	8	B	10	1.4	P5	2	02_27_2020	06_19_2020	10_27_2020	3.39	0	0	1	0	0
8_B_10_P6	PCOM	8	B	10	1.4	P6	5	02_27_2020	06_19_2020	10_27_2020	3.469	0	0	1	0	0
8_B_10_P7	PCOM	8	B	10	1.4	P7	6	02_27_2020	06_19_2020	10_27_2020	2.006	0	0	1	0	0
8_B_10_P8	PCOM	8	B	10	1.4	P8	4	02_27_2020	06_19_2020	10_27_2020	3.775	0	0	1	0	0
8_B_10_P9	PCOM	8	B	10	1.4	P9	3	02_27_2020	06_19_2020	10_27_2020	3.754	0	0	1	0	0
8_C_11_M1	MCAP	8	C	11	1.4	M1	17	02_27_2020	06_19_2020	10_27_2020	5.419	0	0	1	0	0
8_C_11_M2	MCAP	8	C	11	1.4	M2	16	02_27_2020	06_19_2020	10_27_2020	3.974	0	0	1	0	0
8_C_11_M3	MCAP	8	C	11	1.4	M3	15	02_27_2020	06_19_2020	10_27_2020	3.653	2.641	0	1	1	0
8_C_11_M4	MCAP	8	C	11	1.4	M4	18	02_27_2020	06_19_2020	10_27_2020	4.904	2.877	0	1	1	0
8_C_11_M5	MCAP	8	C	11	1.4	M5	12	02_27_2020	06_19_2020	10_27_2020	5.031	2.202	0.27	1	1	1
8_C_11_M6	MCAP	8	C	11	1.4	M6	10	02_27_2020	06_19_2020	10_27_2020	3.418	3.76	0	1	1	0
8_C_11_M7	MCAP	8	C	11	1.4	M7	14	02_27_2020	06_19_2020	10_27_2020	4.281	0	0	1	0	0
8_C_11_M8	MCAP	8	C	11	1.4	M8	13	02_27_2020	06_19_2020	10_27_2020	4.084	6.262	9.169	1	1	1
8_C_11_M9	MCAP	8	C	11	1.4	M9	11	02_27_2020	06_19_2020	10_27_2020	5.256	0	0	1	0	0
8_C_11_P1	PCOM	8	C	11	1.4	P1	9	02_27_2020	06_19_2020	10_27_2020	3.299	0	0	1	0	0
8_C_11_P2	PCOM	8	C	11	1.4	P2	5	02_27_2020	06_19_2020	10_27_2020	4.619	0	0	1	0	0
8_C_11_P3	PCOM	8	C	11	1.4	P3	6	02_27_2020	06_19_2020	10_27_2020	2.442	0	0	1	0	0
8_C_11_P4	PCOM	8	C	11	1.4	P4	4	02_27_2020	06_19_2020	10_27_2020	2.287	0	0	1	0	0
8_C_11_P5	PCOM	8	C	11	1.4	P5	7	02_27_2020	06_19_2020	10_27_2020	2.921	0	0	1	0	0
8_C_11_P6	PCOM	8	C	11	1.4	P6	3	02_27_2020	06_19_2020	10_27_2020	3.324	0	0	1	0	0
8_C_11_P7	PCOM	8	C	11	1.4	P7	1	02_27_2020	06_19_2020	10_27_2020	2.563	0	0	1	0	0
8_C_11_P8	PCOM	8	C	11	1.4	P8	2	02_27_2020	06_19_2020	10_27_2020	3.725	0	0	1	0	0
8_C_11_P9	PCOM	8	C	11	1.4	P9	8	02_27_2020	06_19_2020	10_27_2020	2.949	0	0	1	0	0
8_D_12_M1	MCAP	8	D	12	1.4	M1	10	02_27_2020	06_19_2020	10_27_2020	3.349	5.114	0	1	1	0
8_D_12_M2	MCAP	8	D	12	1.4	M2	12	02_27_2020	06_19_2020	10_27_2020	3.436	5.644	0	1	1	0
8_D_12_M3	MCAP	8	D	12	1.4	M3	11	02_27_2020	06_19_2020	10_27_2020	4.445	6.43	0	1	1	0
8_D_12_M4	MCAP	8	D	12	1.4	M4	15	02_27_2020	06_19_2020	10_27_2020	4.889	7.284	7.016	1	1	1
8_D_12_M5	MCAP	8	D	12	1.4	M5	14	02_27_2020	06_19_2020	10_27_2020	3.421	3.738	1.83	1	1	1
8_D_12_M6	MCAP	8	D	12	1.4	M6	17	02_27_2020	06_19_2020	10_27_2020	3.5	5.774	9.21	1	1	1
8_D_12_M7	MCAP	8	D	12	1.4	M7	16	02_27_2020	06_19_2020	10_27_2020	3.221	5.648	8.181	1	1	1
8_D_12_M8	MCAP	8	D	12	1.4	M8	18	02_27_2020	06_19_2020	10_27_2020	2.953	3.87	5.832	1	1	1
8_D_12_M9	MCAP	8	D	12	1.4	M9	13	02_27_2020	06_19_2020	10_27_2020	2.669	4.028	0	1	1	0
8_D_12_P1	PCOM	8	D	12	1.4	P1	2	02_27_2020	06_19_2020	10_27_2020	3.494	0	0	1	0	0
8_D_12_P2	PCOM	8	D	12	1.4	P2	3	02_27_2020	06_19_2020	10_27_2020	2.796	4.387	7.051	1	1	1
8_D_12_P3	PCOM	8	D	12	1.4	P3	8	02_27_2020	06_19_2020	10_27_2020	3.793	5.349	6.403	1	1	1
8_D_12_P4	PCOM	8	D	12	1.4	P4	6	02_27_2020	06_19_2020	10_27_2020	2.351	2.334	5.118	1	1	1
8_D_12_P5	PCOM	8	D	12	1.4	P5	5	02_27_2020	06_19_2020	10_27_2020	4.364	6.05	9.029	1	1	1
8_D_12_P6	PCOM	8	D	12	1.4	P6	4	02_27_2020	06_19_2020	10_27_2020	2.36	3.404	8.177	1	1	1
8_D_12_P7	PCOM	8	D	12	1.4	P7	9	02_27_2020	06_19_2020	10_27_2020	3.35	4.084	4.877	1	1	1
8_D_12_P8	PCOM	8	D	12	1.4	P8	7	02_27_2020	06_19_2020	10_27_2020	2.55	3.461	3.755	1	1	1
8_D_12_P9	PCOM	8	D	12	1.4	P9	1	02_27_2020	06_19_2020	10_27_2020	2.428	3.797	5.93	1	1	1
9_A_1_M1	MCAP	9	A	1	1.2	M1	12	02_27_2020	06_19_2020	10_27_2020	3.794	0	0	1	0	0
9_A_1_M2	MCAP	9	A	1	1.2	M2	13	02_27_2020	06_19_2020	10_27_2020	3.934	6.338	0	1	1	0
9_A_1_M3	MCAP	9	A	1	1.2	M3	16	02_27_2020	06_19_2020	10_27_2020	4.487	0	0	1	0	0
9_A_1_M4	MCAP	9	A	1	1.2	M4	17	02_27_2020	06_19_2020	10_27_2020	4.13	0	0	1	0	0
9_A_1_M5	MCAP	9	A	1	1.2	M5	15	02_27_2020	06_19_2020	10_27_2020	3.472	6.112	12.259	1	1	1
9_A_1_M6	MCAP	9	A	1	1.2	M6	14	02_27_2020	06_19_2020	10_27_2020	4.602	5.909	2.978	1	1	1
9_A_1_M7	MCAP	9	A	1	1.2	M7	10	02_27_2020	06_19_2020	10_27_2020	3.598	6.202	0	1	1	0
9_A_1_M8	MCAP	9	A	1	1.2	M8	11	02_27_2020	06_19_2020	10_27_2020	4.717	5.636	10.276	1	1	1
9_A_1_M9	MCAP	9	A	1	1.2	M9	18	02_27_2020	06_19_2020	10_27_2020	4.415	0	0	1	0	0
9_A_1_P1	PCOM	9	A	1	1.2	P1	6	02_27_2020	06_19_2020	10_27_2020	3.297	3.317	0	1	1	0
9_A_1_P2	PCOM	9	A	1	1.2	P2	7	02_27_2020	06_19_2020	10_27_2020	3.597	4.443	9.967	1	1	1
9_A_1_P3	PCOM	9	A	1	1.2	P3	2	02_27_2020	06_19_2020	10_27_2020	4.054	4.58	13.559	1	1	1
9_A_1_P4	PCOM	9	A	1	1.2	P4	1	02_27_2020	06_19_2020	10_27_2020	2.403	3.501	11.204	1	1	1
9_A_1_P5	PCOM	9	A	1	1.2	P5	4	02_27_2020	06_19_2020	10_27_2020	4.451	5.417	12.69	1	1	1
9_A_1_P6	PCOM	9	A	1	1.2	P6	8	02_27_2020	06_19_2020	10_27_2020	3.742	4.884	13.811	1	1	1
9_A_1_P7	PCOM	9	A	1	1.2	P7	3	02_27_2020	06_19_2020	10_27_2020	2.596	2.961	10.016	1	1	1
9_A_1_P8	PCOM	9	A	1	1.2	P8	5	02_27_2020	06_19_2020	10_27_2020	5.76	7.121	19.44	1	1	1
9_A_1_P9	PCOM	9	A	1	1.2	P9	9	02_27_2020	06_19_2020	10_27_2020	3.966	5.075	14.433	1	1	1
9_B_2_M1	MCAP	9	B	2	1.2	M1	15	02_27_2020	06_19_2020	10_27_2020	5.52	7.926	14.797	1	1	1
9_B_2_M2	MCAP	9	B	2	1.2	M2	14	02_27_2020	06_19_2020	10_27_2020	4.545	5.904	5.983	1	1	1
9_B_2_M3	MCAP	9	B	2	1.2	M3	12	02_27_2020	06_19_2020	10_27_2020	3.775	0.845	0.771	1	1	1
9_B_2_M4	MCAP	9	B	2	1.2	M4	11	02_27_2020	06_19_2020	10_27_2020	3.183	6.591	17.461	1	1	1
9_B_2_M5	MCAP	9	B	2	1.2	M5	10	02_27_2020	06_19_2020	10_27_2020	4.67	5.992	10.983	1	1	1
9_B_2_M6	MCAP	9	B	2	1.2	M6	18	02_27_2020	06_19_2020	10_27_2020	3.396	6.151	18.022	1	1	1
9_B_2_M7	MCAP	9	B	2	1.2	M7	13	02_27_2020	06_19_2020	10_27_2020	4.087	5.791	15.263	1	1	1
9_B_2_M8	MCAP	9	B	2	1.2	M8	16	02_27_2020	06_19_2020	10_27_2020	6.483	8.17	18.063	1	1	1
9_B_2_M9	MCAP	9	B	2	1.2	M9	17	02_27_2020	06_19_2020	10_27_2020	4.237	2.076	0	1	1	0
9_B_2_P1	PCOM	9	B	2	1.2	P1	1	02_27_2020	06_19_2020	10_27_2020	2.624	0.634	1.246	1	1	1
9_B_2_P2	PCOM	9	B	2	1.2	P2	8	02_27_2020	06_19_2020	10_27_2020	4.791	0	0	1	0	0
9_B_2_P3	PCOM	9	B	2	1.2	P3	7	02_27_2020	06_19_2020	10_27_2020	2.359	2.725	0	1	1	0
9_B_2_P4	PCOM	9	B	2	1.2	P4	9	02_27_2020	06_19_2020	10_27_2020	3	3.913	13.077	1	1	1
9_B_2_P5	PCOM	9	B	2	1.2	P5	2	02_27_2020	06_19_2020	10_27_2020	3.754	0	0	1	0	0
9_B_2_P6	PCOM	9	B	2	1.2	P6	5	02_27_2020	06_19_2020	10_27_2020	4.072	5.059	15.022	1	1	1
9_B_2_P7	PCOM	9	B	2	1.2	P7	6	02_27_2020	06_19_2020	10_27_2020	2.443	2.635	3.182	1	1	1
9_B_2_P8	PCOM	9	B	2	1.2	P8	4	02_27_2020	06_19_2020	10_27_2020	4.693	4.755	14.816	1	1	1
9_B_2_P9	PCOM	9	B	2	1.2	P9	3	02_27_2020	06_19_2020	10_27_2020	3.778	0	0	1	0	0
9_C_3_M1	MCAP	9	C	3	1.2	M1	17	02_27_2020	06_19_2020	10_27_2020	4.216	0	0	1	0	0
9_C_3_M2	MCAP	9	C	3	1.2	M2	16	02_27_2020	06_19_2020	10_27_2020	3.605	0	0	1	0	0
9_C_3_M3	MCAP	9	C	3	1.2	M3	15	02_27_2020	06_19_2020	10_27_2020	5.102	0	0	1	0	0
9_C_3_M4	MCAP	9	C	3	1.2	M4	18	03_21_2020	06_19_2020	10_27_2020	3.955	2.919	5.968	1	1	1
9_C_3_M5	MCAP	9	C	3	1.2	M5	12	02_27_2020	06_19_2020	10_27_2020	3.476	0	0	1	0	0
9_C_3_M6	MCAP	9	C	3	1.2	M6	10	02_27_2020	06_19_2020	10_27_2020	2.888	0	0	1	0	0
9_C_3_M7	MCAP	9	C	3	1.2	M7	14	02_27_2020	06_19_2020	10_27_2020	3.334	0	0	1	0	0
9_C_3_M8	MCAP	9	C	3	1.2	M8	13	02_27_2020	06_19_2020	10_27_2020	2.907	0	0	1	0	0
9_C_3_M9	MCAP	9	C	3	1.2	M9	11	02_27_2020	06_19_2020	10_27_2020	3.484	0	0	1	0	0
9_C_3_P1	PCOM	9	C	3	1.2	P1	9	02_27_2020	06_19_2020	10_27_2020	3.021	0	0	1	0	0
9_C_3_P2	PCOM	9	C	3	1.2	P2	5	02_27_2020	06_19_2020	10_27_2020	4.197	0	0	1	0	0
9_C_3_P3	PCOM	9	C	3	1.2	P3	6	02_27_2020	06_19_2020	10_27_2020	2.002	0	0	1	0	0
9_C_3_P4	PCOM	9	C	3	1.2	P4	4	02_27_2020	06_19_2020	10_27_2020	1.871	0	0	1	0	0
9_C_3_P5	PCOM	9	C	3	1.2	P5	7	02_27_2020	06_19_2020	10_27_2020	3.954	0	0	1	0	0
9_C_3_P6	PCOM	9	C	3	1.2	P6	3	02_27_2020	06_19_2020	10_27_2020	3.367	0	0	1	0	0
9_C_3_P7	PCOM	9	C	3	1.2	P7	1	02_27_2020	06_19_2020	10_27_2020	3.869	0	0	1	0	0
9_C_3_P8	PCOM	9	C	3	1.2	P8	2	02_27_2020	06_19_2020	10_27_2020	2.47	0	0	1	0	0
9_C_3_P9	PCOM	9	C	3	1.2	P9	8	02_27_2020	06_19_2020	10_27_2020	3.5	0	0	1	0	0
9_D_4_M1	MCAP	9	D	4	1.2	M1	10	02_27_2020	06_19_2020	10_27_2020	4.931	6.643	9.439	1	1	1
9_D_4_M2	MCAP	9	D	4	1.2	M2	12	02_27_2020	06_19_2020	10_27_2020	4.885	9.267	12.526	1	1	1
9_D_4_M3	MCAP	9	D	4	1.2	M3	11	02_27_2020	06_19_2020	10_27_2020	4.471	5.852	5.771	1	1	1
9_D_4_M4	MCAP	9	D	4	1.2	M4	15	02_27_2020	06_19_2020	10_27_2020	5.073	7.099	15.204	1	1	1
9_D_4_M5	MCAP	9	D	4	1.2	M5	14	02_27_2020	06_19_2020	10_27_2020	5.318	5.713	7.265	1	1	1
9_D_4_M6	MCAP	9	D	4	1.2	M6	17	02_27_2020	06_19_2020	10_27_2020	4.238	6.282	0	1	1	0
9_D_4_M7	MCAP	9	D	4	1.2	M7	16	02_27_2020	06_19_2020	10_27_2020	3.174	4.666	7.282	1	1	1
9_D_4_M8	MCAP	9	D	4	1.2	M8	18	02_27_2020	06_19_2020	10_27_2020	3.194	4.094	3.289	1	1	1
9_D_4_M9	MCAP	9	D	4	1.2	M9	13	02_27_2020	06_19_2020	10_27_2020	5.826	7.637	5.421	1	1	1
9_D_4_P1	PCOM	9	D	4	1.2	P1	2	02_27_2020	06_19_2020	10_27_2020	3.708	5.257	10.193	1	1	1
9_D_4_P2	PCOM	9	D	4	1.2	P2	3	02_27_2020	06_19_2020	10_27_2020	3.325	4.712	9.53	1	1	1
9_D_4_P3	PCOM	9	D	4	1.2	P3	8	02_27_2020	06_19_2020	10_27_2020	3.449	4.654	13.314	1	1	1
9_D_4_P4	PCOM	9	D	4	1.2	P4	6	02_27_2020	06_19_2020	10_27_2020	3.261	4.6	13.714	1	1	1
9_D_4_P5	PCOM	9	D	4	1.2	P5	5	02_27_2020	06_19_2020	10_27_2020	3.128	2.824	8.446	1	1	1
9_D_4_P6	PCOM	9	D	4	1.2	P6	4	02_27_2020	06_19_2020	10_27_2020	3.258	3.576	1.084	1	1	1
9_D_4_P7	PCOM	9	D	4	1.2	P7	9	02_27_2020	06_19_2020	10_27_2020	3.733	5.471	12.357	1	1	1
9_D_4_P8	PCOM	9	D	4	1.2	P8	7	02_27_2020	06_19_2020	10_27_2020	2.783	3.26	0	1	1	0
9_D_4_P9	PCOM	9	D	4	1.2	P9	1	02_27_2020	06_19_2020	10_27_2020	3.635	3.564	11.551	1	1	1
